# Supplementary material for: Source-specific metabolic profiles and gene expression in areca nut cultivars from Hainan (China)
Source: Front Plant Sci. 2025 Sep 2;16:1624083. doi: 10.3389/fpls.2025.1624083 (PMC12436652; doi:10.3389/fpls.2025.1624083)
Supplement: Supplementary file 1 [file DataSheet1.zip › Supplementary data.xlsx]

## Sheet: Table S1
Supplementary Table S1 The primers of DEGs validated by qRT-PCR analysis.
Gene_ID	Sequence (5'-3')	Tm (℃)	Product (bp)	Gene name
Acat-13g005110-F	CACTATCCCCAATGCCAAGC	55.8	113	4CL
Acat-13g005110-R	CACATGCCCCAGACTTTGTC	55.8
Acat-1g003840-F	AACGAGTTCAGGGACATGGT	53.8	141	CYP75A
Acat-1g003840-R	CGTGTCGAACCTTTCATGCA	53.8
Acat-9g011730-F	CAAGATGCTCGCAATGCTCT	53.8	120	ANS
Acat-9g011730-R	GGGCACTTGGGGTAGTAGTT	55.8
Acat-14g019800-F	TGTTCGACATCTTCACCGGA	53.8	128	C4H
Acat-14g019800-R	CTCCCTGTACTGCTGAACCA	55.8
Acat-10g014850-F	CAGCCACGGACTCTTTCGAT	55.8	136	CAD
Acat-10g014850-R	AGTGGCTGGTTGATGACACC	55.8
Acat-3g013610-F	GCAGAGCTGATATCGGGGAT	55.8	182	F3H
Acat-3g013610-R	CGGACCGGGTATGAGAAGAA	55.8
Acat-14g006550-F	TCCCGTACACCTACATCTGC	55.8	146	LAR
Acat-14g006550-R	ATCACTCCCAGCAACGAAGA	53.8
Actin-F	GTATCGTGCTTGATTCTGG	51.1
Actin-R	GCTACTCTTGGCTGTCTCC	55.5

## Sheet: Table S2
Supplementary Table S2 Raw metabolic data for all samples.
Index	Q1 (Da)	Q3 (Da)	Molecular weight (Da)	Formula	Ionization model	Compounds	Class I	Class II	CAS	Level	HN-1	HN-2	HN-3	TW-1	TW-2	TW-3	TG-1	TG-2	TG-3	YN-1	YN-2	YN-3	QC01	QC02	QC03	cpd_ID
Wcsn008814	265.18	205.161	266.188	C16H26O3	[M-H]-	(3,7-dimethyl-11-oxododeca-2,6-dienyl)acetate	Others	Others	-	3	3.0166e+06	3.26956e+06	3.10916e+06	2.68563e+06	2.52929e+06	2.76865e+06	2.72747e+06	2.96696e+06	3.16643e+06	2.71845e+06	2.58013e+06	2.49645e+06	3.13165e+06	3.26218e+06	3.06851e+06	-
Lmbn006152	279.23	59.01	280.24	C18H32O2	[M-H]-	(9Z,11E)-Octadecadienoic acid	Lipids	Free fatty acids	2540-56-9	1	135112	135996	123058	83482.1	93005.4	89951.4	65694	78023.1	62142	120743	137396	157987	123013	103988	108548	C04056
Walp012785	337.274	263.238	336.266	C21H36O3	[M+H]+	(Oxiran-2-yl)methyl octadeca-9,12-dienoate	Others	Others	856386-19-1	3	47935.5	21100	65308.6	125525	131000	160087	65671.4	67385.7	75337.3	47031.3	67505.8	69396.5	56893.1	59762.4	73085.7	-
Lmnn002886	477.14	179.03	478.147	C23H26O11	[M-H]-	1'-O-(3,4-Dihydroxyphenethyl)-O-caffeoyl-glucoside	Phenolic acids	Phenolic acids	-	3	41217	17165.4	25170.4	47141.9	42642.8	55165.7				43357.7	29038.7	53207.8	21601.6	26516.8	35345.9	-
mws1208	175.169	157.159	174.162	C10H22O2	[M+H]+	1,10-Decanediol	Others	Alcohol compounds	112-47-0	3				50137.4	72653.6	87666	73029.7	83856.7	65963.5	82987.1	122968	43823.5	75980.2	73649.3	47837.5	-
MWSslk133	257.177	195.178	258.183	C14H26O4	[M-H]-	1,14-Tetradecanedioic Acid	Lipids	Free fatty acids	821-38-5	1	38580.7	78917.1	44679.6	106942	107602	201207	72965.8	73348.2	104559	232796	292060	94371.7	114591	99279.5	95312.6	-
Wbtp005759	303.05	303.05	302.043	C15H10O7	[M+H]+	1,2,5,7,8-pentahydroxy-3-methylanthracene-9,10-dione	Flavonoids	Other Flavonoids	-	3	81042.9	123334	197304	240362	178739	259549	150372	129476	145575	239094	173933	200374	227805	239821	275522	-
Lmcn009539	293.25	293.25	294.256	C19H34O2	[M-H]-	1,3,12-Nonadecatriene-5,14-diol	Lipids	Free fatty acids	-	3	169281	166000	138914	49228.8	75000	52159.4	49371.5	39043.3	27459.5	149790	223318	216510	125921	93508.7	95531.1	-
Wbtn005483	333.06	165.02	334.069	C16H14O8	[M-H]-	1,3,6-trihydroxy-2,5,7-trimethoxyxanthen-9-one	Flavonoids	Other Flavonoids	-	2	199119	133347	206962	126245	124938	169354	260478	272835	228363	334005	293035	355650	147157	205877	225944	-
MW0116672	197.07	98.98	196.06	C7H8N4O3	[M+H]+	1,3-Dimethyluric acid	Amino acids and derivatives	Amino acids and derivatives	944-73-0	3	3.07725e+06	3.72142e+06	4.29925e+06	2.00803e+06	1.74639e+06	3.53896e+06	1.82214e+06	1.50187e+06	2.95988e+06	4.64423e+06	4.03476e+06	3.25966e+06	2.51182e+06	1.69063e+06	1.6929e+06	-
Cmbp005523	417.12	163.04	416.111	C21H20O9	[M+H]+	1,3-O-Dicaffeoylglycerol	Phenolic acids	Phenolic acids	-	3	350305	400801	507536	308453	195389	272609	87885.8	156255	67019.2	198587	344078	532923	261777	183735	203446	-
zjgp122304	217.12	128.06	216.115	C14H16O2	[M+H]+	1,3-dihydroxy-6(E)-tetradecene-8,10,12-triyne	Others	Others	-	3	33284.2	82560.3	89147.6	106127	102410	65391.4				49615.6	51919.2	102397	81118	96996.2	64384.7	-
Wchn003984	337.1	191.06	338.1	C16H18O8	[M-H]-	1,4,8-Trihydroxynaphthalene-1-O-glucoside	Quinones	Naphthol	39015-63-9	1	925719	318542	1.04033e+06	174799	136321	121701	788297	1.04141e+06	1.04182e+06	687376	499794	639218	352863	448612	608516	-
Lasp003143	193.09	105.07	192.078	C11H12O3	[M+H]+	1,4-Benzodioxin-6-propanol	Others	Alcohol compounds	-	3	79273.9	104486	80507.2	137518	122217	226740	165875	306122	215514	216316	196974	247801	134952	177779	122642	-
mws0943	151.051	71.0128	152.059	C7H8N2O2	[M-H]-	1,4-Dihydro-1-Methyl-4-oxo-3-pyridinecarboxamide	Alkaloids	Pyridine alkaloids	769-49-3	3				32577.2	10600	31847	42240.7	37294	72538.4	18101.1	16653.5	22430	37221.8	23804.4	39019	C05843
pme2529	163.061	101.024	164.069	C6H12O5	[M-H]-	1,5-Anhydro-D-glucitol	Others	Saccharides	154-58-5	3	52134.1	60000	58000.7	54250.3	57800	68001.7	45254	57046.3	62208.3	65075.9	54188.3	86839.8	74434.8	52581.4	50093.1	C07326
MWS0559	161.05	71.01	162.053	C6H10O5	[M-H]-	1,6-anhydro-β-D-glucose	Others	Saccharides	498-07-7	1	368256	253827	282888	725402	631021	663494	314939	401500	508441	845929	535391	796821	696342	480715	400672	-
Waln010743	578.347	279.234	579.354	C28H54NO9P	[M-H]-	1-(2,3-dihydroxypropoxy)-3-(((2-(dimethylamino)ethoxy)(hydroxy)phosphoryl)oxy)propan-2-yl (11Z,14Z)-octadeca-11,14-dienoate*	Others	Others	-	3	157599	90607.9	121431	585798	178272	190389	153145	113453	116678	365299	241715	255670	287238	279311	270599	-
Waln011704	580.36	281.25	581.369	C28H56NO9P	[M-H]-	1-(2,3-dihydroxypropoxy)-3-(((2-(dimethylamino)ethoxy)(hydroxy)phosphoryl)oxy)propan-2-yl (Z)-14-Octadecenoic Acid	Others	Others	-	1	27873.6	4018.92	14078.5	131879	28180.9	11749.5	96504.1	77450.5	68329.6	98157.8	70180.2	53705.4	62211.6	68566.7	61183.6	-
Waln011524	554.35	255.23	555.354	C26H54NO9P	[M-H]-	1-(2,3-dihydroxypropoxy)-3-(((2-(dimethylamino)ethoxy)(hydroxy)phosphoryl)oxy)propan-2-yl palmitate*	Others	Others	-	1	211380	151000	213128	714117	587000	660989	613674	558902	492279	1.07758e+06	842885	762011	772985	794998	789603	-
Wcsn006237	249.113	190.097	250.12	C14H18O4	[M-H]-	1-(5-acetyl-2-hydroxy-4-methoxyphenyl)-3-methylbutan-1-one	Others	Others	-	3	19155.4	34302.3	32779	23084.5	24296.4	24618	15221	27614.1	26117.6	28515.7	26554.9	31072.3	22279.1	26645.5	22307.2	-
Zmsp000758	158.12	70.07	158.117	C8H15NO2	[M+H]+	1-(Hydroxymethyl)hexahydro-1h-pyrrolizin-2-ol	Alkaloids	Pyrrole alkaloids	-	3	7.05894e+06	7.91127e+06	1.02247e+07	5.73728e+06	5.28663e+06	2.05507e+07	1.78139e+07	1.78279e+07	1.84067e+07	8.18411e+06	8.44305e+06	8.37196e+06	1.24949e+07	1.28518e+07	1.31498e+07	-
Lmqn000432	333.06	333.06	334.067	C9H19O11P	[M-H]-	1-(sn-Glycero-3-phospho)-1D-myo-inositol	Others	Saccharides	-	1	1.97581e+06	1.37041e+06	2.87705e+06	498666	527406	642759	960363	1.00891e+06	1.0202e+06	598225	1.02416e+06	1.37488e+06	1.72291e+06	1.8776e+06	1.46089e+06	-
MWS00330g	116.071	70.0662	115.063	C5H9NO2	[M+H]+	1-Amino-1-cyclobutane-carboxylic-acid*	Amino acids and derivatives	Amino acids and derivatives	22264-50-2	1	5.02894e+07	5.4784e+07	5.15626e+07	6.12193e+07	6.53094e+07			3.28523e+07	4.98612e+07	4.88391e+07	5.43045e+07	5.50732e+07	4.55276e+07	4.2903e+07	4.58067e+07	-
mws4052	102.055	56.0496	101.048	C4H7NO2	[M+H]+	1-Aminocyclopropane-1-carboxylic acid	Organic acids	Organic acids	22059-21-8	1	57249.7	114211	182235	414314	426376	381231	237422	161549	171244	132430	117926	125705	236089	143420	225459	C01234
MWSmce295	245.07	113.03	244.07	C9H12N2O6	[M+H]+	1-Arabinosyluracil	Nucleotides and derivatives	Nucleotides and derivatives	3083-77-0	2	655191	1.04457e+06	975685	2.60415e+06	2.69477e+06	2.54015e+06	1.31427e+06	1.54752e+06	1.66252e+06	1.28365e+06	1.1976e+06	1.78007e+06	1.2115e+06	1.30356e+06	1.26008e+06	-
pmf0174	157.16	157.16	158.167	C10H22O	[M-H]-	1-Decanol*	Others	Alcohol compounds	112-30-1	3	7.51165e+06	9.9915e+06	6.14538e+06	4.89214e+06	4.74405e+06	5.14222e+06	5.72529e+06	8.43429e+06	9.98244e+06	8.91838e+06	9.17473e+06	5.0451e+06	8.65309e+06	6.94103e+06	7.08283e+06	C01633
pmf0297	297.316	183.211	298.324	C20H42O	[M-H]-	1-Eicosanol	Lipids	Free fatty acids	629-96-9	3	612969	535441	639138	731943	944705	590750	745077	770221	604743	749108	1.01669e+06	1.09385e+06	589174	628956	653372	-
Zmjn005011	777.23	601.18	778.232	C36H42O19	[M-H]-	1-Feruloyl-3-p-coumaroyl-2',6'-diacetylsucrose	Phenolic acids	Phenolic acids	-	3				15266.4	16841.5	23154.5				10620.2	8426.28	9503.07	14774.3	21736.1	20544.6	-
pmp000086	269.102	177.055	268.095	C13H16O6	[M+H]+	1-Feruloyl-sn-glycerol	Phenolic acids	Phenolic acids	-	3	609018	746985	1.10282e+06	299484	452695	406434	199488	151660	219205	1.21104e+06	795458	901737	618994	464648	703443	-
pmn001375	535.182	373.129	536.189	C26H32O12	[M-H]-	1-Hydroxypinoresinol-1-O-Glucoside	Lignans and Coumarins	Lignans	81495-71-8	3	137931	150807	82991.1	72201.1	138870	62516.5	13074.5	42032.2	35913.4	112071	134719	131483	122864	131391	145495	-
Zmcn003729	535.182	373.125	536.189	C26H32O12	[M-H]-	1-Hydroxypinoresinol-4'-O-Glucoside	Lignans and Coumarins	Lignans	-	3	153956	79500	207080	60350.8	121000	57739				91596.1	95923.1	107775	89306.7	79051.8	127173	-
Zbfn007626	504.31	279.23	505.317	C25H48NO7P	[M-H]-	1-Linoleoyl-2-Lysophosphatidic Acid Monobutylamine Ester	Others	Others	-	3	39473.8	33072.2	50306.2	46545.6	42387.3	37855.3	68117.8	62563.1	67439.8	183511	106777	160370	173268	166735	153172	-
Lmhp112042	355.28	263.24	354.277	C21H38O4	[M+H]+	1-Linoleoylglycerol*	Lipids	Glycerol ester	2277-28-3	1	305919	212188	421032	941936	881459	1.1972e+06	379229	444425	500645	278276	480163	434770	452170	471440	542917	-
pmb0813	176.071	133.051	175.063	C10H9NO2	[M+H]+	1-Methoxyindole-3-carbaldehyde	Alkaloids	Plumerane	67282-55-7	3	32736.4	6534.53	28568.3	47352.2	26443.1	45436.6	13531.8	5421.86	13531.8			14603.3	18722.5	38180.4	38285.2	-
MWSHC2027	231.114	158.099	230.106	C13H14N2O2	[M+H]+	1-Methyl-1,2,3,4-tetrahydro-β-carboline-3-carboxylic acid	Alkaloids	Alkaloids	42438-72-2	1	141658	155120	226331	38822.2	48112.8	64340.3	190230	205807	127796	58647.7	83730.2	124400	224036	274162	261496	-
HX1140	243.1	121.07	242.094	C15H14O3	[M+H]+	1-Methyl-resveratrol	Others	Stilbene	-	2	41304.2	29197.3	42428.5	73334.4	49567.8	73306.1	42756.6	15441.9	5781.56	69792.5	103936	72630	42078.5	42863.6	48613	-
mws0872	280.105	148.063	281.112	C11H15N5O4	[M-H]-	1-Methyladenosine	Nucleotides and derivatives	Nucleotides and derivatives	15763-06-1	3	37612.7	18876.6	18716.4	29035.7	22072.2	29741.8	9890.65	18717.4	15970.1	17873.8	26973.1	30112	21572.1	19448.1	32080	C02494
MWS0933	170.09	124.09	169.085	C7H11N3O2	[M+H]+	1-Methylhistidine	Amino acids and derivatives	Amino acids and derivatives	332-80-9	3	203543	189324	262612	484196	333503	524814	325883	247575	315890	296480	313907	284327	210278	259508	226383	-
Rfmb320	144.102	84.0813	143.095	C7H13NO2	[M+H]+	1-Methylpiperidine-2-carboxylic acid	Organic acids	Organic acids	7730-87-2	3	1.38503e+06	1.70187e+06	2.30407e+06	1.44772e+06		2.94618e+06	1.81153e+06	1.83828e+06	2.1678e+06	1.16681e+06	900901	911405	1.88191e+06	1.88618e+06	1.9614e+06	-
Wcdp010162	353.27	261.22	352.261	C21H36O4	[M+H]+	1-Monolinolenoyl-Rac-Glycerol*	Lipids	Glycerol ester	18465-99-1	1	43461.6	49300	118045	153634	144000	69945.7	37202.8	54115.4	66260.5	8683.98	13635.9	13034.7	133394	118790	139339	-
MWSmce549	303.25	57.07	302.246	C17H34O4	[M+H]+	1-Monomyristin	Lipids	Glycerol ester	589-68-4	1	2.19199e+06	1.10638e+06	1.75337e+06	1.50555e+06	1.38957e+06	2.02465e+06	1.73554e+06	1.74837e+06	1.80235e+06	3.35901e+06	3.28644e+06	5.02257e+06	1.91378e+06	1.6173e+06	2.06561e+06	-
Wasn002933	373.11	211.06	374.121	C16H22O10	[M-H]-	1-O-(3,4,5-Trimethoxybenzoyl)-B-D-Glucopyranoside	Phenolic acids	Phenolic acids	-	2	27395.6	50010.7	12377.5	114905	61836.2	63209.5	58034.9	45539.7	24474.7	38004.7	43314.9	37122	68055.2	56178.3	59460.4	-
Lmtn000940	345.08	139.04	346.09	C14H18O10	[M-H]-	1-O-(3,4-Dihydroxy-5-methoxy-benzoyl)-glucoside	Phenolic acids	Phenolic acids	-	1	151814	151536	184357	1.20711e+06	1.08502e+06	1.03811e+06	314782	304206	269217	1.16995e+06	329949	297030	529560	459086	583761	-
pmn001420	341.09	179.04	342.095	C15H18O9	[M-H]-	1-O-Caffeoyl-β-D-glucose*	Phenolic acids	Phenolic acids	14364-08-0	1	1.25624e+06	1.16831e+06	1.30939e+06	452331	778446	584641	301505	374945	285438	953986	2.22656e+06	862489	805104	706002	777772	C10433
Wafp002988	323.16	177.055	322.153	C16H22N2O5	[M+H]+	1-O-Feruloyllysine	Alkaloids	Phenolamine	-	3	36993.3	47100	52745.3	49230.2	44000	33496.8	60418.7	38484.5	39915.5	41679.5	50538.5	70939.5	79769.5	77997.6	75122.1	-
pma3724	369.118	177.055	368.111	C17H20O9	[M+H]+	1-O-Feruloylquinic acid	Phenolic acids	Phenolic acids	-	3	17628	27000	23298.4	20986.8	19700	25920.8	13253	14111.2	22810.7	55971.3	46647.4	35295.2	35850.2	24179.7	21324.1	-
Lmsn004162	477.104	169.014	478.111	C22H22O12	[M-H]-	1-O-Galloyl-2-O-p-Coumaroyl-β-D-glucose*	Phenolic acids	Phenolic acids	94356-18-0	3	232780	145869	197349	43973.2	27981	86868.7	199495	254192	126584	38862.5	87953.6	47197.5	89028.2	147141	117689	-
Lmsn004090	477.104	169.014	478.111	C22H22O12	[M-H]-	1-O-Galloyl-3-O-p-Coumaroyl-β-D-glucose*	Phenolic acids	Phenolic acids	-	3	211323	50418.2	173317	29781.9	58374.7	47193.4	92525.9	150161	301565	55302.4	57924.7	47862.8	128710	233434	105116	-
Lmsn003409	477.104	169.014	478.111	C22H22O12	[M-H]-	1-O-Galloyl-6-O-p-Coumaroyl-β-D-glucose	Phenolic acids	Phenolic acids	-	3			30839.9	12536.8	31900	14684.6	16434.4	29001.6	40620.9			35596.4	28921.1	32889.5	20396.8	-
Lmsn001014	331.067	169.014	332.074	C13H16O10	[M-H]-	1-O-Galloyl-β-D-glucose*	Phenolic acids	Phenolic acids	58511-73-2	1	62830.1	55106.1	56665.6	569451	481839	450683	111634	125851	150198	217212	150595	117708	267895	240403	222239	C01158
pmb2871	315.072	153.019	316.079	C13H16O9	[M-H]-	1-O-Gentisoyl-β-D-glucoside*	Phenolic acids	Phenolic acids	23445-11-6	1				3.66467e+06	2.95971e+06	3.29295e+06	273305	434682	840332	1.15187e+06	912016	491647	1.27941e+06	1.18256e+06	1.17819e+06	-
Zbfn008434	515.32	279.23	516.33	C27H48O9	[M-H]-	1-O-Linoleoyl-3-O-galactopyranosyl-L-glycerol	Lipids	Glycerol ester	-	1	21644.8	24020.3	24034.6	73243.7	82270.2	54470.1	19335.7	46116.4	20988.2	43064.5	9264.06	34774.1	106545	79530.9	84061.6	-
Lmsn002247	299.08	137.02	300.084	C13H16O8	[M-H]-	1-O-Salicyloyl-β-D-glucose*	Phenolic acids	Phenolic acids	60517-74-0	1	1.66955e+06	1.74451e+06	1.61001e+06	9.06033e+06	8.93053e+06	8.68715e+06	2.16183e+06	2.63235e+06	2.3834e+06	4.06275e+06	3.98129e+06	2.22401e+06	4.72328e+06	4.17503e+06	4.29691e+06	-
HJN003	385.113	223.062	386.121	C17H22O10	[M-H]-	1-O-Sinapoyl-β-D-glucose	Phenolic acids	Phenolic acids	-	3	80329.8	161000	147938	1.61633e+06	773000	1.4771e+06	10691.5	106755	62179.5	81100.8	906045	264775	282105	349447	222316	C01175
Lmsn003111	325.093	145.03	326.1	C15H18O8	[M-H]-	1-O-p-Coumaroyl-β-D-glucose*	Phenolic acids	Phenolic acids	7139-64-2	1	33325.6	61800	82816.7	1.30176e+06	1210000	902952	275775	254563	308814	65316.4	90740.8	64384.5	414159	336062	319174	C16827
pmb3068	337.093	163.04	338.1	C16H18O8	[M-H]-	1-O-p-Coumaroylquinic acid	Phenolic acids	Phenolic acids	-	3	204725	150000	205431	71511.3	47300	30372.3	167343	295031	330748	60262.9	95022.3	61233.7	139100	145709	126733	-
pmf0293	269.285	209.226	270.292	C18H38O	[M-H]-	1-Octadecanol	Lipids	Free fatty acids	112-92-5	3	112890	113658	132446	118307	127377	124417	119887	121358	138039	131766	124658	136288	111635	102372	122518	-
pmb0296	357.3	265.253	356.293	C21H40O4	[M+H]+	1-Oleoyl-Sn-Glycerol	Lipids	Glycerol ester	129784-87-8	3	46611.3	16500	65352.1	43400.1	27400	47940.9	70587.9	59251.6	41757.4	40995.5	49531.4	43286	88460.1	96154.3	102753	-
Lmbn000612	128.035	82.0298	129.043	C5H7NO3	[M-H]-	1-Pyrroline-4-hydroxy-2-carboxylic acid	Organic acids	Organic acids	9054-77-7	3				18704.5	20700	23184.6	8003.41	16331.1	9579.96				22053.2	24955.9	19845.2	C04282
Zmgp004297	281.15	107.05	280.146	C19H20O2	[M+H]+	1-phenyl-7-(4-hydroxyphenyl)-4-ene-3-heptanone	Others	Ketone compounds	-	3	37682.8	33815.7	87372.3	40065.1	40803.3	31698.3	41594.7	35837.4	40540	52945.3	27342	57662.7	69536	73921.1	76205.9	-
Lmhp011562	353.27	261.22	352.261	C21H36O4	[M+H]+	1-α-Linolenoyl-glycerol*	Lipids	Glycerol ester	-	2	43677.7	53779.5	40762.7	150849	139332	73814	36058.3	52421.1	60230.4				124778	117613	131946	-
pmb1912	474.17	327.12	473.166	C20H23N7O7	[M+H]+	10-Formyltetrahydrofolic Acid	Alkaloids	Alkaloids	2800-34-2	1	7.15846e+06	4.29031e+06	6.31726e+06	1.05152e+07	1.02599e+07	1.14442e+07	7.16959e+06	6.96156e+06	5.49798e+06	6.76373e+06	6.42805e+06	7.11881e+06	5.68038e+06	5.92048e+06	6.82229e+06	C00234
Wbmp010544	699.35	699.35	698.341	C37H50N2O11	[M+H]+	10-Hydroxymethyllycaconitine	Alkaloids	Alkaloids	-	3	801000	420000	612736	359599	467000	425406	449284	382516	511104	634273	415386	420006	652816	526899	551914	-
Sacn002893	403.12	223.06	404.132	C17H24O11	[M-H]-	10-acetylmonomelittoside	Phenolic acids	Phenolic acids	-	1	352766	268467	353729	157092	228890	189995	118505	245996	277839	152958	154681	79538	327494	265291	301700	-
MW0012052	339.25	321.18	338.246	C20H34O4	[M+H]+	11,12-dihydroxy-5,8,14-Eicosatrienoic acid	Lipids	Free fatty acids	-	3	98375.4	120132	135114	54810.3	75999.3	99567.5				60285	51768.2	54410	80861.9	84761.9	78250	-
mws2623	281.25	281.25	282.256	C18H34O2	[M-H]-	11-Octadecanoic acid(Vaccenic acid)*	Lipids	Free fatty acids	506-17-2	1	3.49789e+07	3.7192e+07	2.72191e+07	1.11027e+07	1.4892e+07	1.09512e+07	1.29167e+07	1.39366e+07	1.50725e+07	2.31793e+07	2.59977e+07	3.25455e+07	3.11309e+07	2.00956e+07	1.98138e+07	C21944
Zbzp003763	177.05	134.04	176.047	C10H8O3	[M+H]+	11-methoxy viburtinal	Terpenoids	Monoterpenoids	-	3	56917	68115	32710.5	671188	450933	535291	52954.4	70002.5	78030.5	145141	150994	67585.8	160135	185387	175472	-
pmb2799	295.23	195.14	296.235	C18H32O3	[M-H]-	12,13-Epoxy-9-Octadecenoic Acid	Lipids	Free fatty acids	6799-85-5	1	507700	665257	608074	234975	313266	263635	137389	207251	190769	332880	316948	429535	343736	322636	332028	C14826
Lmbn009444	297.24	183.14	298.251	C18H34O3	[M-H]-	12-Hydroxyoctadec-9-Enoic Acid; Ricinoleic acid	Lipids	Free fatty acids	141-22-0	1	613074	533187	603862	636772	817184	561344	694926	697432	588240	721906	1.00265e+06	967183	610790	597596	619292	C08365
Lmbn005369	295.23	195.14	296.235	C18H32O3	[M-H]-	13(S)-HODE;13(S)-Hydroxyoctadeca-9Z,11E-dienoic acid*	Lipids	Free fatty acids	10219-69-9	1	5.48669e+06	12122491	9.74657e+06	1.81873e+06	2.15656e+06	1.89329e+06	2.295e+06	1.70131e+06	1.35213e+06	2.20722e+06	2.162e+06	3.04093e+06	3.50167e+06	3.31145e+06	3.39541e+06	C14762
MWS80007	311.223	249.221	312.23	C18H32O4	[M-H]-	13-Hydroperoxy-9Z,11E-octadecadienoic acid*	Lipids	Free fatty acids	23017-93-8	3	279268	34728.5	148563	54027.9	35443.6	41967.2	20479	23804.4	25637.9	116157	64744.7	63167.1	72152.8	82441.4	81086.9	-
Lmbn005443	293.212	235.172	294.219	C18H30O3	[M-H]-	13-KODE; (9Z,11E)-13-Oxooctadeca-9,11-dienoic acid*	Lipids	Free fatty acids	54739-30-9	3	27818.2	30259.9	22759.3	7910.98	12172.9	13497.1	2745.43	4798.33	5507.54	6924.73	10753	11822.6	17180.3	13237.3	10914.6	C14765
MWS2430	241.218	241.211	242.225	C15H30O2	[M-H]-	13-methylmyristic acid	Lipids	Free fatty acids	2485-71-4	3	158652	154844	133350	95227.5	114080	113046	117786	201138	270534	110126	105336	102258	176176	160073	162167	-
pmb2789	309.207	209.054	310.214	C18H30O4	[M-H]-	13S-Hydroperoxy-6Z,9Z,11E-octadecatrienoic acid	Lipids	Free fatty acids	121107-97-9	3	200008	119506	183234	134736	139896	170881	40229.8	111250	114842	49410.4	83225.7	45027.6	117202	121812	125518	-
pmb2804	311.223	171.138	312.23	C18H32O4	[M-H]-	13S-Hydroperoxy-9Z,11E-octadecadienoic acid	Lipids	Free fatty acids	33964-75-9	3	3.27071e+06	2.69516e+06	3.95813e+06	1.84215e+06	1.78742e+06	2.07645e+06	1.33851e+06	2.20334e+06	2.20399e+06	1.68791e+06	1.33848e+06	1.65664e+06	1.96873e+06	2.31041e+06	2.38292e+06	C04717
Zmpn003368	293.21	195.14	294.219	C18H30O3	[M-H]-	13S-Hydroxy-9Z,11E,15Z-octadecatrienoic acid	Lipids	Free fatty acids	87984-82-5	1	141517	189578	123197	21478.7	29356.7	29978.8	11453.6	24160.3	23466.6	27445.4	23443.1	21051.9	79539.5	50103.1	52372.3	C16316
Wcsn010224	277.217	277.219	278.225	C18H30O2	[M-H]-	14-hydroxy-2,6,10-trimethylpentadeca-2,5,10-trien-4-one	Others	Others	-	3	8.37201e+06	6.61387e+06	6.91884e+06	3.30415e+06	2.81328e+06	4.4725e+06	1.27647e+06	1.41957e+06	1.59907e+06	3.54498e+06	5.51142e+06	7.34502e+06	4.789e+06	4.12253e+06	4.4312e+06	-
Wcsn011122	279.23	279.24	280.24	C18H32O2	[M-H]-	14-hydroxy-2,6,10-trimethylpentadeca-5,10-dien-4-one	Others	Others	-	2	4.57426e+07	4.55031e+07	4.22868e+07	2.77982e+07	2.82962e+07	3.09525e+07	2.16986e+07	2.45237e+07	1.99561e+07	3.98693e+07	4.35492e+07	4.85885e+07	4.02447e+07	3.40555e+07	3.61088e+07	-
Hmqp005455	297.243	81.07	296.235	C18H32O3	[M+H]+	15(R)-Hydroxylinoleic Acid*	Lipids	Free fatty acids	177931-23-6	1	505314	1.0419e+06	1.33409e+06	517271	704377	614409	216714	307616	267090	839260	895003	1.22419e+06	742480	741348	733346	-
MWSprf135	365.341	283.263	366.35	C24H46O2	[M-H]-	15-Tetracosenoic Acid; Nervonic Acid	Lipids	Free fatty acids	506-37-6	3	51577.8	52292.3	61115.7	25641.9	45093.4	32040.3	26773.4	29616.3	27013.8	61446.9	60060.1	86937.5	53073.3	37134.4	33861.7	C08323
Zmyn005026	283.264	283.26	284.272	C18H36O2	[M-H]-	16-Methylheptadecanoic acid	Lipids	Free fatty acids	2724-58-5	3	6.32394e+07	8.35955e+07	1.91723e+07	5.51125e+07	7.07298e+06	4.73897e+07	4.05109e+07	3.35957e+06	2.84152e+07	2.48065e+07	8.45686e+07	9.70235e+07	7.68824e+06	6.70185e+06	7.09578e+06	C20356
Zmyn004676	293.21	113.1	294.219	C18H30O3	[M-H]-	17-Hydroxylinolenic acid	Lipids	Free fatty acids	-	1	648387	702645	719411	431850	504847	456761	140527	206404	217170	232609	329663	400189	468721	410841	455656	C16346
Qmhp090808	469.22	307.13	468.205	C29H28N2O4	[M+H]+	18-Demethylparaensidimerin C	Alkaloids	Alkaloids	-	3	460586	498268	630780	500368	889358	718452	648921	792561	627865	642216	695001	761175	696819	507434	791396	-
Lmqn006260	301.036	151.003	302.043	C15H10O7	[M-H]-	2',3',4',5,7-Pentahydroxyflavone*	Flavonoids	Flavones	-	3	137407	209898	317331	281090	229890	230640	158655	157276	183538	349533	204904	286224	318934	380839	420419	-
MWSmce490	167.04	123.05	168.042	C8H8O4	[M-H]-	2',4',6'-Trihydroxyacetophenone	Phenolic acids	Phenolic acids	480-66-0	3	184195	106000	119614	390550	759000	608345	775072	1.28191e+06	1.443e+06	867114	849269	1.30272e+06	855291	624126	728618	C21895
Lasp004380	153.05	65.04	152.047	C8H8O3	[M+H]+	2',4'-Dihydroxyacetophenone*	Others	Ketone compounds	89-84-9	1	824065	1.23414e+06	1.37016e+06	2.23205e+06	2.47936e+06	1.97022e+06	921470	1.31505e+06	1.90103e+06	2.38647e+06	1.46577e+06	2.98407e+06	2.8698e+06	2.12684e+06	2.72366e+06	C03663
pme3961	252.11	136.06	251.102	C10H13N5O3	[M+H]+	2'-Deoxyadenosine	Nucleotides and derivatives	Nucleotides and derivatives	958-09-8	1	1.53313e+07	1.65603e+07	2.2033e+07	2.89037e+07	4.29085e+07	2.93474e+07	1.63657e+07	2.31009e+07	1.99062e+07	1.56302e+07	1.55913e+07	2.03595e+07	2.36465e+07	2.4093e+07	2.30734e+07	C00559
pme1194	228.098	112.054	227.091	C9H13N3O4	[M+H]+	2'-Deoxycytidine	Nucleotides and derivatives	Nucleotides and derivatives	951-77-9	3	243407	311863	286138	483817	663040	338064	291595	327078	296832	139028	243942	288043	286233	278053	298500	C00881
pme1184	268.1	152.06	267.097	C10H13N5O4	[M+H]+	2'-Deoxyguanosine	Nucleotides and derivatives	Nucleotides and derivatives	961-07-9	1	3.18617e+06	3.70784e+06	4.74709e+06	6.46517e+06	1.06008e+07	6.7935e+06	3.9361e+06	6.52041e+06	5.63306e+06	3.80257e+06	4.21179e+06	4.39285e+06	5.7648e+06	5.79383e+06	6.0587e+06	C00330
pme2776	253.093	137.046	252.086	C10H12N4O4	[M+H]+	2'-Deoxyinosine	Nucleotides and derivatives	Nucleotides and derivatives	890-38-0	3	1.05981e+06	941941	1.36758e+06	1.8544e+06	2.98695e+06	1.88294e+06	961686	1.48777e+06	1.23437e+06	962341	975210	1.25075e+06	1.4064e+06	1.35843e+06	1.34453e+06	C05512
pmc0066	333.06	137.05	332.052	C10H13N4O7P	[M+H]+	2'-Deoxyinosine-5'-monophosphate	Nucleotides and derivatives	Nucleotides and derivatives	3393-18-8	3	5.1064e+06	1.12855e+07	1.13386e+07	3.23115e+07	2.07271e+07	2.67701e+07	4.46723e+07	5.36791e+07	5.28656e+07	3.02694e+07	3.61125e+07	1.67508e+07	3.12941e+07	3.00595e+07	3.04088e+07	C06196
Hmhp001812	282.12	136.06	281.112	C11H15N5O4	[M+H]+	2'-O-Methyladenosine	Nucleotides and derivatives	Nucleotides and derivatives	2140-79-6	1	2.72334e+06	3.18639e+06	4.46602e+06	5.45313e+06	5.91702e+06	5.76046e+06	1.76563e+06	2.26843e+06	1.8696e+06	3.45901e+06	3.0197e+06	2.95778e+06	3.36448e+06	3.35449e+06	3.17176e+06	-
Lmxn006423	150.002	122.007	151.009	C7H5NOS	[M-H]-	2(3H)-Benzothiazolone	Alkaloids	Alkaloids	934-34-9	3	40798.3	40766.6	16390.9	10645	28837.4	22211.5	22208.4	14703.3	26025.2	19503.1	18377.3	13361.7	37231	21607.2	22794.8	-
Wmzn000227	145.06	109.04	146.058	C6H10O4	[M-H]-	2,2-Dimethylsuccinic acid	Organic acids	Organic acids	597-43-3	3	163204	75879.5	107361	115962	96441.4	119556	15907.2	20571.3	19944.6	59409.6	77311.7	56554.3	137577	99450.8	109506	-
Zahp011689	205.09	149.02	204.079	C12H12O3	[M+H]+	2,2-dimethylchromene-6-carboxylic acid	Others	Others	34818-56-9	1	2.37471e+07	24600000	2.46349e+07	2.69042e+07	25800000	2.69836e+07	2.7052e+07	2.60913e+07	2.72248e+07	2.59562e+07	2.70447e+07	2.61563e+07	2.52947e+07	2.65755e+07	2.67192e+07	-
Zmyn005245	693.21	517.16	694.211	C32H38O17	[M-H]-	2,3'-Di-feruloyl sucrose	Phenolic acids	Phenolic acids	-	1	31630.1	8385.5	14788.1	16757.5	37572.1	31982.8	11574.4	36547.8	8460.43	80735.6	67766.3	76915.8	23917.5	44612.7	49496.6	-
Ymjm000144	489.16	267.08	490.169	C21H30O13	[M-H]-	2,3,4,5-Trihydroxybutyl 6-O-(E)-caffeoyl-β-D-glucopyranoside	Phenolic acids	Phenolic acids	-	2	73376	53101.1	49229.3	108125	136441	103282	60862	94628.7	87853.1	25691.4	27996.6	13524.3	83992.7	77209.6	78200.7	-
MWSmce489	407.132	245.081	406.126	C20H22O9	[M+H]+	2,3,5,4'-Tetrahydroxystilbene-2-O-glucoside	Others	Stilbene	82373-94-2	3	33754.5	56629.1	32412.4				51032	45735.9	11755.9	37320.4	11458.3	60627.1	44786.3	73533.2	51463.1	-
MW0168384	105.07	51.02	104.059	C3H8N2O2	[M+H]+	2,3-Diaminopropionic acid	Amino acids and derivatives	Amino acids and derivatives	4033-39-0	3	76363.1	84962.2	120762	69064.3	83386.9	67465	67465	77396.2	59138	78797.4	91230.8	113267	77450.5	68308.5	74118.2	C06393
mws0639	153.019	109.029	154.027	C7H6O4	[M-H]-	2,3-Dihydroxybenzoic Acid*	Phenolic acids	Phenolic acids	303-38-8	3	2.11049e+06	4.51594e+06	3.47617e+06	6.65657e+06	6.39589e+06	5.51795e+06	2.94297e+06	2.86957e+06	3.07846e+06	4.65726e+06	3.5286e+06	4.20609e+06	9.97114e+06	8.41235e+06	8.85854e+06	C00196
Hasp010605	353.27	261.22	352.261	C21H36O4	[M+H]+	2,3-dihydroxypropyl (9Z,12Z,15Z)-octadeca-9,12,15-trienoate	Others	Others	129828-41-7	1	148707	278284	375371	634341	752840	709623	187045	110147	295359	157778	213785	73361.4	411862	383291	339756	-
Zblp003803	275.09	123.04	274.084	C15H14O5	[M+H]+	2,4,2',5'-Tetrahydroxydihydrochalcone	Flavonoids	Chalcones	-	1	158210	132599	286289	802545	684296	1.05601e+06	422919	410250	367990	1.2825e+06	645186	625303	554512	690099	609676	-
Lmbn013410	205.16	189.127	206.167	C14H22O	[M-H]-	2,4-Di-Tert-Butylphenol*	Phenolic acids	Phenolic acids	96-76-4	1	1.09672e+06	975344	954873	950024	961334	963204	966550	1.10516e+06	1.14722e+06	1.06872e+06	1.09644e+06	806640	1.25971e+06	1.13883e+06	1.02435e+06	-
mws0885	153.019	109.029	154.027	C7H6O4	[M-H]-	2,4-Dihydroxybenzoic acid	Phenolic acids	Phenolic acids	89-86-1	3	2.04128e+06	4.95011e+06	3.57323e+06	6.86664e+06	6.05504e+06	5.27606e+06	2.63224e+06	2.60114e+06	3.49211e+06	4.36279e+06	3.50009e+06	4.4969e+06	1.00584e+07	8.45691e+06	8640850	-
NK10246260	162.055	116.049	161.048	C9H7NO2	[M+H]+	2,4-Dihydroxyquinoline	Alkaloids	Quinoline alkaloids	86-95-3	3	80614.5	58168.2	47832.7	246928	117346	192821	361945	283212	295907	71431.5	184722	92873.7	188815	138677	172116	C16716
Lmbn001981	137.024	93.0346	138.032	C7H6O3	[M-H]-	2,5-Dihydroxybenzaldehyde	Others	Aldehyde compounds	1194-98-5	1	1.00009e+06	1.26209e+06	971306	1.74409e+06	2.11445e+06	1.65253e+06	3.4934e+06	3536412	3.91668e+06	2.21524e+06	2.25808e+06	3.19659e+06	2.38755e+06	2.15333e+06	2.52083e+06	C05585
mws0180	153.019	109.029	154.027	C7H6O4	[M-H]-	2,5-Dihydroxybenzoic acid; Gentisic Acid*	Phenolic acids	Phenolic acids	490-79-9	3	2.3155e+06	5.6549e+06	4.22154e+06	8.27697e+06	2.68904e+06	6.36114e+06	3.63009e+06	3.4375e+06	1.42979e+06	5.4179e+06	4.15156e+06	5.70209e+06	9.64325e+06	3.53093e+06	8.59428e+06	C00628
Lakn000379	665.22	383.12	666.237	C28H42O18	[M-H]-	2,5-Dihydroxyphenylacetate ethyl triglucoside	Phenolic acids	Phenolic acids	-	3	45936	58655.7	43812.2	20498.8	36998	44528.5	19797.1	25774.7	13599.2	22698.6	22200.4	12772.5	41695	32451.4	32629	-
Wmhp000055	169.05	65.04	168.042	C8H8O4	[M+H]+	2,5-Dimethoxybenzoquinone*	Quinones	Quinones	3117-03-1	1	1.17982e+06	1440000	1.42485e+06	9.06652e+06	8010000	8.68983e+06	1.42637e+06	1.6758e+06	1.07563e+06	4.03905e+06	3.00991e+06	3.00113e+06	4.54446e+06	4.05776e+06	3.64417e+06	-
Wdzn000513	193.07	59.01	194.079	C7H14O6	[M-H]-	2,5-bis(hydroxymethyl)-2-methoxyoxolane-3,4-diol*	Others	Saccharides	-	3	1.63478e+06	1.99601e+06	1.8803e+06	1.0494e+06	1.41095e+06	1.44708e+06	533829	3.54312e+06	2.85635e+06	1.16407e+06	860939	2.25781e+06	1.66559e+06	1.82419e+06	1.59141e+06	-
Wcop008480	181.12	135.12	180.115	C11H16O2	[M+H]+	2,5-dimethyl-2,3,3a,7a-tetrahydro-1H-indene-1,3-diol	Terpenoids	Sesquiterpenoids	-	3	38651.1	47900	43267.4	56575.4	48000	72057.8	105651	341876	576973	24876.9	49258	38792	149131	168464	162165	-
Zbfn006124	531.15	193.05	532.158	C26H28O12	[M-H]-	2,6-Di-Feruloyl glucoside	Phenolic acids	Phenolic acids	-	1	1.03058e+06	1.35087e+06	1.36785e+06	295385	405736	843004	72633.6	1.33342e+06	223523	1.50712e+06	8.57177e+06	2.42872e+06	947849	1.01858e+06	1.03289e+06	-
Lmln010063	205.16	189.13	206.167	C14H22O	[M-H]-	2,6-Di-tert-butylphenol*	Phenolic acids	Phenolic acids	128-39-2	1	1.01961e+06	892847	883980	800100	652885	761756	850217	914167	955706	822849	973838	738214	1.13278e+06	836218	924238	-
pme0278	191.103	128.071	190.095	C7H14N2O4	[M+H]+	2,6-Diaminooimelic acid	Organic acids	Organic acids	583-93-7	3	367370	298612	438565	169841	206174	461546	110793	60061.8	86892.3	200775	83747	238746	223205	193745	233371	C00666
Zmsp001834	169.05	65	168.042	C8H8O4	[M+H]+	2,6-Dimethoxy-1,4-benzoquinone*	Quinones	Quinones	530-55-2	1	1.11003e+06	1330000	1.43879e+06	7.61814e+06	8320000	7.87978e+06	1.24761e+06	1.51129e+06	1.02079e+06	3.90722e+06	2.7515e+06	2.85394e+06	3.57199e+06	4.07105e+06	3.66523e+06	C10331
Zmxn110201	331.1	108.02	332.111	C14H20O9	[M-H]-	2,6-Dimethoxy-4-hydroxyphenol-1-O-ß-D-glucopyranoside	Others	Others	-	2	178242	106537	104434	306375	299459	233011	134099	197113	206339	88375.8	99284.1	49845.9	401408	286346	344656	-
Zbdp002220	333.12	171.06	332.111	C14H20O9	[M+H]+	2,6-Dimethoxypydroquinone-1-O-glucoside*	Phenolic acids	Phenolic acids	-	1	277650	209493	573310	1.02174e+06	1.22527e+06	1.23561e+06	474713	434395	446008	377839	410512	324979	443723	588072	584365	-
pmf0348	187.134	97.0648	188.141	C10H20O3	[M-H]-	2,6-Dimethyl-7-octene-2,3,6-triol	Others	Alcohol compounds	73815-21-1	3	149277	123810	114543	35549.5	53667.8	55279.9	56074.2	136623	185893	47461.5	52116.9	56092.4	134960	128923	109001	-
Yshj000011	333.119	171.065	332.111	C14H20O9	[M+H]+	2,6-dimethoxy-4-hydroxyphenyl-1-O-beta-D-glucopyranoside*	Phenolic acids	Phenolic acids	-	1	300973	250894	506222	1.00518e+06	1.01636e+06	1.25247e+06	421134	494890	421969	312991	511042	264463	642513	606423	537012	-
Zjbn102547	509.18	347.13	510.189	C28H30O9	[M-H]-	2,7-Dihydroxy-1-(p-hydroxybenzyl)-4-methoxy-9,10-dihydrophenanthrene-4'-O-glucose	Others	Others	-	3	329013	153000	256181	837357	715000	566275	402832	377704	270444	802817	702036	704311	456109	402921	474960	-
Zmmp002167	311.12	136.07	310.116	C14H18N2O6	[M+H]+	2-((L-tyrosyl)oxy)-5-amino-5-oxopentanoic acid	Amino acids and derivatives	Amino acids and derivatives	-	2	2.10286e+06	2220000	3.36434e+06	1.34805e+06	1720000	1.96987e+06	2.02483e+06	584223	436445	949321	983325	677149	1.38369e+06	1.34794e+06	1.47222e+06	-
Wccp000476	163.06	69.03	162.053	C6H10O5	[M+H]+	2-(1-Carboxyethoxy)propanoic acid	Organic acids	Organic acids	19201-34-4	1	174690	272000	184901	1.69024e+06	1220000	1.12979e+06	2.67552e+06	2.82178e+06	1.60072e+06	1.70282e+06	681707	1.29771e+06	1.4318e+06	1.35714e+06	1.24247e+06	-
WaYn011395	580.36	281.25	581.369	C28H56NO9P	[M-H]-	2-(2,3-dihydroxypropoxy)-3-(((2-(dimethylamino)ethoxy)(hydroxy)phosphoryl)oxy)propan-2-yl (Z)-14-Octadecenoic Acid	Others	Others	-	2	76717.9	24697	41760.4	43745.8	61790.5	48748	56096.8	31319.7	25751.6	151804	127158	186621	190376	127278	113182	-
Waln011009	578.342	279.234	579.354	C28H54NO9P	[M-H]-	2-(2,3-dihydroxypropoxy)-3-(((2-(dimethylamino)ethoxy)(hydroxy)phosphoryl)oxy)propyl (11Z,14Z)-octadeca-11,14-dienoate*	Others	Others	-	3	195898	165443	217513	220436	481422	192673	446869	334523	337006	1.03305e+06	575048	760356	690063	752254	701344	-
Waln010192	576.33	277.22	577.338	C28H52NO9P	[M-H]-	2-(2,3-dihydroxypropoxy)-3-(((2-(dimethylamino)ethoxy)(hydroxy)phosphoryl)oxy)propyl (8E,11Z,14Z)-octadeca-8,11,14-trienoate	Others	Others	-	1	14443.7	24458	44048	19549.2	43220.3	13931	79230.1	62549.8	73980.7	120582	61374.9	171677	95126	103614	103206	-
Waln011222	554.34	255.23	555.354	C26H54NO9P	[M-H]-	2-(2,3-dihydroxypropoxy)-3-(((2-(dimethylamino)ethoxy)(hydroxy)phosphoryl)oxy)propyl palmitate*	Others	Others	-	1	32354.3	25100	25676.1	64963.1	61100	80961.5	84805.4	60832	68806	166185	108205	120982	76271	66507.6	79223.4	-
Jmwn002117	331.103	153.02	332.111	C14H20O9	[M-H]-	2-(3,4-dihydroxyphenyl)ethanediol 1-O-β-D-glucopyranoside*	Phenolic acids	Phenolic acids	-	1	435839	269370	407682	1.01297e+06	1.09529e+06	1.27075e+06	416654	393750	343329	316660	345505	174999	497550	514847	504022	-
Wcop005243	311.13	251.11	310.12	C19H18O4	[M+H]+	2-(3-tert-butyl-2-hydroxyphenyl)-2-hydroxyindene-1,3-dione	Terpenoids	Sesquiterpenoids	71313-34-3	3	160656	272116	246706	136204	131300	118288	101871	91420.7	110112	178003	123877	111237	135395	130914	238038	-
Jmwn002057	477.16	315.11	478.169	C20H30O13	[M-H]-	2-(3-β-D-glucopyranosyloxy-4-hydroxyphenyl)ethanol-1-O-β-D-glucopyranoside	Phenolic acids	Phenolic acids	-	3	27398.2	29200	40033.7	33440	62300	36007.1	61799.8	70076.1	35633.1	44366.7	93650.5	12981.8	36662.6	32086.9	37213.3	-
MWStz152	206.08	118.07	205.074	C11H11NO3	[M+H]+	2-(Acetylamino)-3-phenyl-2-propenoic acid*	Alkaloids	Alkaloids	5469-45-4	1	182527	191587	227356	485256	471257	603129	200859	261450	201124	324601	351543	324601	194584	389632	309051	-
MWSmce645	92.034	60.0225	91.0269	C2H5NO3	[M+H]+	2-(Aminooxy)Acetic Acid	Alkaloids	Alkaloids	645-88-5	3	103453	133153	226862	183565	219078	179041	158318	194181	203636	188091	225761	188052	187131	201883	214687	-
Hmtn001358	310.09	148.04	311.101	C14H17NO7	[M-H]-	2-(D-Glucosyloxy)-4-hydroxybenzeneacetonitrile	Alkaloids	Phenolamine	-	3	16076.7	7150	6196.56	60702.7	133000	125877	14295.2	30366.9	42742.5	32702.7	53744.1	33141.3	36720.3	47122	42981.4	-
pme3967	312.13	180.09	311.123	C12H17N5O5	[M+H]+	2-(Dimethylamino)guanosine*	Nucleotides and derivatives	Nucleotides and derivatives	2140-67-2	1	1.65346e+06	1.90096e+06	2.51211e+06	2.44002e+06	2.74323e+06	3.20624e+06	1.10322e+06	1.42445e+06	1.14371e+06	1.65181e+06	2.23514e+06	2.23707e+06	1.89041e+06	1.63704e+06	1.94449e+06	-
pme3083	164.035	120.045	165.043	C8H7NO3	[M-H]-	2-(Formylamino)benzoic acid	Phenolic acids	Phenolic acids	3342-77-6	3	1.6237e+06	1160000	1.07117e+06	315303	333000	497079	571023	710697	612225	402267	1.21308e+06	568925	670847	471442	508254	C05653
Zbfn012252	257.17	199.17	258.183	C14H26O4	[M-H]-	2-(dodecanoyloxy)acetic acid	Others	Others	-	3	109938	102044	110886	111388	100762	136073	108505	132473	98195	94700.6	143766	208021	114622	97212.7	110405	-
Yalp003420	163.07	103.05	162.068	C10H10O2	[M+H]+	2-(furan-2-ylmethyl)-5-methylfuran	Others	Others	13678-51-8	1	5.94167e+06	9390000	9.74637e+06	6.10976e+06	7190000	7.34933e+06	2.61913e+06	1.48965e+06	2.05921e+06	5.6602e+06	4.75347e+06	8.1522e+06	5.2993e+06	4.64414e+06	5.42069e+06	-
Lmbn001609	145.051	83.0503	146.058	C6H10O4	[M-H]-	2-Acetyl-2-Hydroxybutanoic Acid	Organic acids	Organic acids	-	3	75933.7	24600	37521.4				17078.2	24617.6	25035.4	30613.8			34752.6	25539.1	27403.4	C06006
Lmqp006559	330.337	312.326	329.329	C20H43NO2	[M+H]+	2-Amino-1,3-eicosanediol	Others	Alcohol compounds	-	3				36344.8	36603.1	108363							34916.8	55589	63733	-
Lmcp000611	144.08	84.06	143.07	C5H9N3O2	[M+H]+	2-Amino-4,5-dihydro-1H-imidazole-4-acetic acid	Alkaloids	Alkaloids	69098-41-5	3	5.44261e+06	6.71914e+06	9.13807e+06	6.76934e+06	8.24823e+06	6.30166e+06	4.77167e+06	5.86829e+06	4.692e+06	6.35335e+06	8.05614e+06	9.96989e+06	6.93748e+06	6.15992e+06	6.51766e+06	-
Zmmp000606	148.1	84.08	147.089	C6H13NO3	[M+H]+	2-Amino-4-hydroxy-3-methylpentanoic acid	Amino acids and derivatives	Amino acids and derivatives	-	3	7.90067e+06	1.68337e+06	4.06322e+06	1.53397e+07	2.20763e+07	1.77305e+07	5.30408e+06	7.74538e+06	6.57118e+06	4.92592e+06	1.47104e+06	1.78256e+06	4.28819e+06	4.53174e+06	4.50567e+06	-
Walp007095	230.249	62.061	229.241	C14H31NO	[M+H]+	2-Amino-7-methyltridecan-1-ol*	Others	Others	-	3	469807	535588	671412	655661	616441	720998	628532	644495	707363	630234	544038	602863	624900	619955	685187	-
Walp004995	234.207	88.0759	233.199	C12H27NO3	[M+H]+	2-Aminododecane-1,3,4-triol	Others	Others	-	3	346689	544000	717292	427768	530000	708552	523965	727112	606715	497922	427718	615926	500696	611815	453744	-
Walp004752	218.21	88.08	217.204	C12H27NO2	[M+H]+	2-Aminododecane-1,4-diol	Others	Others	-	2	7.26029e+06	5670000	5.27713e+06	6.66531e+06	6180000	5.61697e+06	7.32923e+06	6.8881e+06	5.52322e+06	5.39055e+06	4.98242e+06	5.97323e+06	6.21334e+06	7.69567e+06	6.36527e+06	-
mws0236	124.007	79.9574	125.015	C2H7NO3S	[M-H]-	2-Aminoethanesulfonic acid	Organic acids	Organic acids	107-35-7	3	43064.7	30100	34308.9	50664.3	24900	20994	27144	20269.4	23281.1	31121.4	20269.4	31799.3	26017	34182.4	43036.5	C00245
WaYp007721	290.27	242.25	289.262	C16H35NO3	[M+H]+	2-Aminohexadecane-1,16,16-triol	Others	Others	-	3	2.64614e+06	3260000	5.09193e+06	3.25539e+06	3470000	5.80655e+06	3.76615e+06	5.01122e+06	4.74556e+06	3.63867e+06	3.39654e+06	4.08158e+06	4.43784e+06	4.36714e+06	4.33869e+06	-
Walp007043	274.275	88.0763	273.267	C16H35NO2	[M+H]+	2-Aminohexadecane-1,4-diol*	Others	Others	-	2	1.37057e+07	1.5327e+07	2.29164e+07	2.15087e+07	1.95836e+07	2.11459e+07	2.12838e+07	1.90594e+07	1.8535e+07	1.97825e+07	1.97409e+07	1.94531e+07	2.28151e+07	2.34842e+07	2.43781e+07	-
WaYp006462	290.269	228.232	289.262	C16H35NO3	[M+H]+	2-Aminohexadecane-1,5,15-triol	Others	Others	-	3	3.94834e+06	4350000	4.95934e+06	6.78537e+06	5910000	6.41451e+06	6.12626e+06	5.25355e+06	5.42513e+06	5.73422e+06	5.25401e+06	5.39598e+06	6.37671e+06	6.40364e+06	6.23037e+06	-
Walp007214	290.269	88.0758	289.262	C16H35NO3	[M+H]+	2-Aminohexadecane-1,5,6-triol	Others	Others	-	3	543084	611000	1.10723e+06	726959	764000	1.27928e+06	813022	1.10322e+06	958756	776840	705220	882319	967473	1.00422e+06	969222	-
Walp008158	346.331	88.0754	345.324	C20H43NO3	[M+H]+	2-AminoicoSane-1,5,19-triol	Others	Others	-	3		32521.9		8762.98	8310.38	26820.4	10357	11331.3	44533.2	9457.38	8737.27	10525.1	12915.1	29158.3	18528.4	-
Walp007190	362.326	300.29	361.319	C20H43NO4	[M+H]+	2-AminoicoSane-1,5,7,19-tetraol	Others	Others	-	3	1.3886e+06	1.653e+06	2.30689e+06	2.31281e+06	2.02483e+06	2.50188e+06	2.26851e+06	1.94269e+06	1.81961e+06	2.03526e+06	2.11969e+06	1.86718e+06	2.45718e+06	2.53802e+06	2.47231e+06	-
Walp007137	378.32	286.276	377.314	C20H43NO5	[M+H]+	2-AminoicoSane-1,6,18,19,20-pentaol	Others	Others	-	3	44304.2	49400	65377.1	64111.8	70200	85664.1	53184.1	67109.9	52482.2	53249.2	60237.3	46034.1	52433.4	66243.7	52386.3	-
pme3017	104.07	58.07	103.063	C4H9NO2	[M+H]+	2-Aminoisobutyric acid	Organic acids	Organic acids	62-57-7	3	5.33248e+06	7.38575e+06	9.53256e+06	8.98982e+06	1.07014e+07	1.07465e+07	9.69654e+06	9.54588e+06	1.06758e+07	9.06772e+06	8.80497e+06	1.03304e+07	8.40366e+06	8.54665e+06	8.19838e+06	C03665
WaYp007695	334.296	242.247	333.288	C18H39NO4	[M+H]+	2-Aminooctadecane-1,16,18,18-tetraol	Others	Others	-	3	550177	674000	1.00831e+06	706722	791000	1.18082e+06	839720	880313	909973	782574	718375	760657	862050	900284	921666	-
pmb0374	136.06	119.04	135.054	C5H5N5	[M+H]+	2-Aminopurine	Nucleotides and derivatives	Nucleotides and derivatives	452-06-2	1	1.72071e+06	1.25362e+06	1.94286e+06	2.25125e+06	1.98625e+06	2.27529e+06	989822	1.16934e+06	1.30281e+06	1.31317e+06	1.18883e+06	1.25788e+06	1.64369e+06	1.42332e+06	1.46569e+06	-
WaYp007548	230.248	62.0603	229.241	C14H31NO	[M+H]+	2-Aminotetradecan-1-ol*	Others	Others	-	3	435873	542000	677156	638408	634000	785580	640621	589248	650299	607825	566153	620999	638863	659562	638646	-
Walp004906	262.238	88.0756	261.23	C14H31NO3	[M+H]+	2-Aminotetradecane-1,11,13-triol	Others	Others	-	3	2.46242e+06	2.66015e+06	2.99331e+06	3.67647e+06	2.66847e+06	2.9745e+06	3.13097e+06	2.92613e+06	2.80654e+06	3.23687e+06	3.08742e+06	3671059	3.12667e+06	3.27589e+06	3.78602e+06	-
Walp006011	246.24	88.08	245.236	C14H31NO2	[M+H]+	2-Aminotetradecane-1,4-diol*	Others	Others	-	3	3.35597e+06	3590000	3.85255e+06	5.06885e+06	4140000	4.32024e+06	4.13036e+06	3.76437e+06	3.98488e+06	4.42024e+06	3.84793e+06	4.0128e+06	4.22026e+06	4.8111e+06	4.15615e+06	-
Walp006175	262.237	88.0767	261.23	C14H31NO3	[M+H]+	2-Aminotetradecane-1,5,11-triol	Others	Others	-	3	189819	226000	351083	223738	262000	417470	276303	372339	355414	257051	203658	292859	280614	305566	306753	-
WaYp005128	262.24	200.2	261.23	C14H31NO3	[M+H]+	2-Aminotetradecane-1,5,13-triol	Others	Others	-	2	5.05262e+06	4780000	5.99571e+06	6.3061e+06	5850000	9.64391e+06	9.99912e+06	9.20581e+06	5.81074e+06	6677958	6.44564e+06	5.10382e+06	7555599	7.41077e+06	6.73588e+06	-
Hmsn001911	301.09	139.04	302.1	C13H18O8	[M-H]-	2-Beta-Glucopyranosyloxy-3-Hydroxybenzyl Alcohol	Phenolic acids	Phenolic acids	20331-85-5	2	46564.6	39384.6	45101.2	331709	371737	369873	55547	59965.4	70750.7	116258	111744	95371.3	189426	161186	186222	-
Lmhn001477	311.04	179.04	312.048	C13H12O9	[M-H]-	2-Caffeoyl-L-tartaric acid (Caftaric acid)	Phenolic acids	Phenolic acids	67879-58-7	3	41259.7	42109.2	55265.9	31344.3	51425.3	48269.1	17045.2	35810.4	22259.5	23901.5	37199.8	38214.6	38210.5	38310.8	41591.9	-
pmf0175	157.16	157.16	158.167	C10H22O	[M-H]-	2-Decanol*	Others	Alcohol compounds	1120-06-5	3	8.90317e+06	1.27488e+07	8.79598e+06	7.837e+06	7.59446e+06	7.66505e+06	7.70004e+06	1.2839e+07	1.31944e+07	1.36438e+07	1.34711e+07	8.23196e+06	9.03292e+06	9.14131e+06	9.35946e+06	-
Zmyn000230	147.029	57.0344	148.037	C5H8O5	[M-H]-	2-Dehydro-3-deoxy-L-arabinonate	Others	Saccharides	-	1	148826	125595	96666.3	35306.5	57267.3	33763.9	85772.4	56007.8	50743.5	72882.9	53706.6	91921.5	80412.9	65345.1	62847.3	C00684
pmb2507	213.017	96.9696	214.024	C5H11O7P	[M-H]-	2-Deoxyribose-1-phosphate	Nucleotides and derivatives	Nucleotides and derivatives	17210-42-3	3	1.85e+06	1.55794e+06	1.50761e+06	493053	773454	617992	782054	658060	279077	1.55355e+06	1.50655e+06	1.71887e+06	849942	631589	819329	C00672
mws0863	213.017	96.9696	214.024	C5H11O7P	[M-H]-	2-Deoxyribose-5'-phosphate	Nucleotides and derivatives	Nucleotides and derivatives	102916-66-5	3	36116.5	38931.5	56116.8	83063.9	201143	118390	159708	171553	130581	75044.1	75703.1	70648.9	194407	144665	105645	C00673
MWStz063	170.15	152.14	169.147	C10H19NO	[M+H]+	2-Ethyl-2,6,6-trimethylpiperidin-4-one	Alkaloids	Piperidine alkaloids	133568-79-3	3	117730	171177	236672	497084	451337	362763	456801	352368	383600	362623	256386	306393	322253	336469	312607	-
pmp000087	269.102	177.055	268.095	C13H16O6	[M+H]+	2-Feruloyl-sn-glycerol	Phenolic acids	Phenolic acids	-	3	575729	787655	1.10572e+06	316122	391053	544517	148412	210209	231104	1.37965e+06	633567	947368	674653	432968	819565	-
Hmlp002407	166.05	120.04	165.043	C8H7NO3	[M+H]+	2-Hydroxy-1,4-benzoxazine-3(2H)-one (HBOA)	Alkaloids	Alkaloids	23520-34-5	3	582930	669986	590946	380388	378122	883430	202487	182411	162950	413982	955407	674928	385932	334169	434892	C15769
Lmbn001288	131.035	87.0443	132.042	C5H8O4	[M-H]-	2-Hydroxy-2-methyl-3-oxobutanoic acid*	Organic acids	Organic acids	71698-08-3	3	741577	518412	451751	79952.7	79303.2	66776.1	68226.5	155494	73435.3	316847	506801	523728	349888	254842	229115	C06010
Lmrn003000	165.056	103.056	166.063	C9H10O3	[M-H]-	2-Hydroxy-3-phenylpropanoic acid	Phenolic acids	Phenolic acids	7326-19-4	3	12779.4	7692.45	18098.6	42191.5	28713.8	43278.6	9770.01	10650.6	9615.8	28203.9	19752.6	15190	38955.7	14895.8	25521.6	C05607
Zmbn000584	402.05	96.96	403.061	C12H21NO10S2	[M-H]-	2-Hydroxy-4-Pentenyl glucosinolate	Others	Others	19764-03-5	3	507330	412702	432194	1.25368e+06	655696	844171	485809	494195	476495	464724	480583	349294	562909	561236	585413	C08416
Lmmn004951	329.23	171.1	330.241	C18H34O5	[M-H]-	2-Hydroxy-4-methyl-3-undecanoyloxypentanoic acid methyl ester	Others	Others	-	3	9.88469e+06	1.06014e+07	1.20455e+07	4.23805e+06	5.45427e+06	5.36739e+06	2.67552e+06	6.86917e+06	6.74461e+06	4.2603e+06	3.78648e+06	4.14342e+06	6.70194e+06	7.7571e+06	7.75534e+06	-
Lmmn001643	163.04	119.05	164.047	C9H8O3	[M-H]-	2-Hydroxycinnamic acid*	Phenolic acids	Phenolic acids	583-17-5	3	1.15397e+07	8.71557e+06	8.69404e+06	2.77444e+06	2.97543e+06	4.50889e+06	4.35497e+06	6.06291e+06	4.7366e+06	3.43506e+06	9.45291e+06	4.10032e+06	4.60674e+06	4.41071e+06	5.93288e+06	C01772
Lmmn003323	271.23	225.22	272.235	C16H32O3	[M-H]-	2-Hydroxyhexadecanoic acid	Organic acids	Organic acids	764-67-0	1	1.29572e+06	2.25877e+06	1.89478e+06	389757	376169	392292	1.04033e+06	1.92934e+06	637061	7.20928e+06	2.57918e+06	5.84997e+06	1.8849e+06	1.61873e+06	1.61608e+06	-
mws0341	131.071	85.0659	132.079	C6H12O3	[M-H]-	2-Hydroxyisocaproic acid	Organic acids	Organic acids	20312-37-2	3	38009.2	194000	93374.9	6530.83	34000	68651.3	55422.6	78034.3	56918.3	145074	45765.1	78461.1	101655	53757.9	76069.7	C03264
Lcsn006335	243.195	197.191	244.204	C14H28O3	[M-H]-	2-Hydroxymyristic acid	Organic acids	Organic acids	2507-55-3	3	31111.8	344255	193120	21553.3	24632.8	24016.4	106483	403944	29948.6	1.30071e+06	331856	816888	267122	233281	258205	-
pmb3101	175.061	115.044	176.069	C7H12O5	[M-H]-	2-Isopropylmalic Acid	Organic acids	Organic acids	49601-06-1	3	357492	181140	270740	28038.2	40628.5	34695.6	681572	213921	310383	240427	205246	127927	240899	246628	219984	C02504
Lmhp012042	355.28	263.24	354.277	C21H38O4	[M+H]+	2-Linoleoylglycerol*	Lipids	Glycerol ester	3443-82-1	1	192138	216290	446030	964047	954512	1.19322e+06	409435	459585	573493	288286	510476	418500	478856	428054	533144	-
Zbzp007301	293.21	55.05	292.204	C18H28O3	[M+H]+	2-Methoxy-6-undecyl-1,4-benzoquinone	Quinones	Quinones	-	1	133608	74100	171838	70903.3	89000	107463	59650	158526	170850	53222.3	36567.3	53152.2	127867	119491	128106	-
Wcgp003250	163.08	103.05	162.068	C10H10O2	[M+H]+	2-Methyl-3-hydroxyindan-1-one	Others	Others	-	1	2.53768e+06	3.97375e+06	4.29322e+06	3.45634e+06	2.82082e+06	1.91557e+06	1.19791e+06	887873	670794	4.92373e+06	3.32954e+06	2.39761e+06	2.09502e+06	2.34358e+06	2.4032e+06	-
mws0924	145.051	101.061	146.058	C6H10O4	[M-H]-	2-Methylglutaric acid*	Organic acids	Organic acids	617-62-9	3	475744	209839	338466	158444	154237	142649	161582	140450	129758	125078	177333	134976	230327	221377	157571	-
mws0473	131.035	87.0452	132.042	C5H8O4	[M-H]-	2-Methylsuccinic acid*	Organic acids	Organic acids	498-21-5	3	1.01766e+07	7.61378e+06	8.80558e+06	1.33301e+06	1.39493e+06	1.54731e+06	1.51542e+06	2.93954e+06	1.38051e+06	4.85754e+06	8.58714e+06	8.86516e+06	4.40118e+06	4.30803e+06	4.16265e+06	-
MW0055272	325.11	181.07	326.121	C12H22O10	[M-H]-	2-O-alpha-L-Rhamnopyranosyl-D-glucopyranose	Others	Saccharides	-	3	1.70059e+06	1.45244e+06	1.31486e+06	709483	651610	545108	492385	555782	475493	616889	627653	837397	927321	750480	972202	C08244
Wasn000528	337.078	277.057	338.085	C12H18O11	[M-H]-	2-O-α-D-Glucopyranosyl-L-ascorbic acid	Others	Vitamin	129499-78-1	3	272398	389069	212649	225211	288054	174282	212137	224495	140260	188385	191239	221711	183537	116260	121376	C18339
Wagn012030	653.38	397.14	654.383	C31H58O14	[M-H]-	2-Palmitoyl-Sn-Glycerol 3-O-Diglucoside	Lipids	Glycerol ester	-	3	17100	13590.3	13845.1	10371.6	13197.4	16469.4	14793.6	12902.3	10778.9	10680.5	12355.7	11520.3	30159.3	23948.5	28061.4	-
Lmxp006440	331.28	313.27	330.277	C19H38O4	[M+H]+	2-Palmitoylglycerol*	Lipids	Glycerol ester	23470-00-0	1	35438.9	42688.2	62050.5	62573.5	68924.4	47449.5	52502.2	53068.1	55753.7	56750.9	62390.4	70530	71418.2	74381.2	120075	-
Labn004625	415.16	89.02	416.168	C19H28O10	[M-H]-	2-Phenylethyl beta-primeveroside	Phenolic acids	Phenolic acids	129932-48-5	2	210627	294182	198690	234517	148484	148747	130287	69064.6	45939.7	137035	170432	229120	113987	108963	122691	-
MWSslk106	122.096	105.071	121.089	C8H11N	[M+H]+	2-Phenylethylamine	Alkaloids	Benzylphenylethylamine alkaloids	156-28-5	3	377359	319000	583699	104926	208000	218341	250423	184976	222805	146119	158778	126015	269251	247184	306913	C05332
mws2124	154.975	78.9599	155.982	C2H5O6P	[M-H]-	2-Phosphoglycolate	Organic acids	Organic acids	13147-57-4	3	109393	138604	120016	87924.6	107668	98074.6	51069.8	73760.2	68967.8	72141	53036.2	106987	90781	72609.8	98072.2	-
MWS1787	94.0651	53.0383	93.0578	C6H7N	[M+H]+	2-Picoline; 2-Methylpyridine	Alkaloids	Pyridine alkaloids	109-06-8	3	74945	102008	20559.1	85216.3	228130	123934	158914	140970	145245				128559	146259	145928	C14447
pme1216	122.025	78.0349	123.032	C6H5NO2	[M-H]-	2-Picolinic acid	Organic acids	Organic acids	98-98-6	3	476238	579612	467739	181322	189438	356371	152799	169007	201064	286156	246967	334448	348749	264554	276654	C10164
MWSmce460	100.075	56.0499	99.0684	C5H9NO	[M+H]+	2-Piperidone	Alkaloids	Piperidine alkaloids	675-20-7	3	59429	49158.1	72634.5	75955.3	73940.2	76886.1	118247	86541	70407.4	71243.4	69400.8	86073	89756.2	109215	60400.4	-
Zmgn001448	175.061	115.04	176.069	C7H12O5	[M-H]-	2-Propylmalic Acid*	Organic acids	Organic acids	-	3	270581	193748	213220	39636.2	36758.6	29215	628856	220985	341576	189849	232719	118570	215168	188598	182024	C05994
Layp005274	275.13	121.06	274.12	C16H18O4	[M+H]+	2-[2-(2-Hydroxyphenyl)ethyl]-4,6-dimethoxyphenol	Phenolic acids	Phenolic acids	-	3	115710	125876	214337	749508	708717	727893	449408	477481	320628	1.13183e+06	581580	466030	607696	575416	594705	-
Zbqp000579	156.08	110.07	155.07	C6H9N3O2	[M+H]+	2-amino-3-(1H-pyrazol-1-yl)propanoic acid	Organic acids	Organic acids	2734-48-7	2	1.09018e+07	11403643	1.38434e+07	1.55804e+07	1.29852e+07	1.41821e+07	5.25704e+06	4.75359e+06	5.74644e+06	5.45137e+06	6.05723e+06	1.00288e+07	8.84278e+06	7.62752e+06	9.47247e+06	-
Zmmp000635	130.091	84.0802	129.079	C6H11NO2	[M+H]+	2-amino-4-methyl-4-pentenoic acid*	Amino acids and derivatives	Amino acids and derivatives	-	1	1.13975e+07	1.19716e+07	6.69551e+06	1.84049e+07	2.15175e+07	7.44254e+06	6.67671e+06	7.10822e+06	6.58039e+06	8.56829e+06	5.45256e+06	9.84463e+06	1.31089e+07	5.28722e+06	1.35678e+07	-
Walp007192	406.35	300.29	405.345	C22H47NO5	[M+H]+	2-aminodocoSane-1,6,19,20,21-pentaol	Others	Others	-	2	91856.8	114000	149528	142841	133000	167874	164064	119921	117499	158425	135064	137224	174183	177063	162366	-
Jmgn005927	287.06	125.03	288.063	C15H12O6	[M-H]-	2-hydroxynaringenin	Flavonoids	Flavanones	-	2				254444	350932	240080	136254	175511	119100	237247	150620	190776	162489	169934	184932	-
Lmhp011388	353.269	261.221	352.261	C21H36O4	[M+H]+	2-α-Linolenoyl-glycerol*	Lipids	Glycerol ester	55268-58-1	1	115796	21410.1	115220	148638	136384	194296	8850.09	23767.3	23839	24766.2	36667.3	31748	44477.1	44495.7	45843.7	-
Lakn001671	329.09	123.05	330.095	C14H18O9	[M-H]-	2-β-D-Glucopyranosyloxy-5-hydroxy-phenylacetic acid	Phenolic acids	Phenolic acids	-	2	72577.3	66913.4	69069.3	138537	222870	205018	134405	315511	184606	294186	368625	341322	214929	217133	217483	-
MWSmce058	531.38	59.02	532.376	C32H52O6	[M-H]-	24-(Acetyloxy)-11,23,25-trihydroxydammar-13(17)-en-3-one (Alisol A 24-acetate)	Terpenoids	Triterpene	18674-16-3	3	238866	563861	529204	424593	524669	295106	98677.4	114362	130876	130619	149871	122459	386348	292018	347414	-
Zmyn005384	299.26	253.26	300.266	C18H36O3	[M-H]-	2R-Hydroxyoctadecanoic Acid*	Lipids	Free fatty acids	26633-48-7	1	1.08142e+06	1.63262e+06	1.39657e+06	294737	432850	337298	117759	225999	159089	447354	1.01114e+06	2.45048e+06	667834	562578	553364	C03042
Zmyn004732	293.21	185.12	294.219	C18H30O3	[M-H]-	2R-hydroxy-9Z,12Z,15Z-octadecatrienoic acid	Lipids	Free fatty acids	-	3	2.13644e+06	1.70963e+06	2.0753e+06	1.07777e+06	1.37505e+06	1.39819e+06	413488	1.15509e+06	1.17491e+06	678470	751876	754203	1.33108e+06	1.30673e+06	1.37376e+06	C16342
Lmsp004301	451.123	289.071	450.116	C21H22O11	[M+H]+	3',5,5',7-Tetrahydroxyflavanone-7-O-glucoside*	Flavonoids	Flavanones	-	1	86164.3	67393.5	67383.3	1.26475e+07	4.99733e+06	9.06033e+06	746482	982405	722462	4.07005e+06	1.73434e+06	1.37401e+06	2.40095e+06	3.2725e+06	2.88588e+06	-
Lmlp001118	448.2	286.15	447.189	C23H29NO8	[M+H]+	3'-Glucosyl-6,7-dihydroxy-N-methyl-benzyltetrahydroisoquinoline	Alkaloids	Isoquinoline alkaloids	-	2	34058.3	59653.9	82715	90516.9	113965	63506.4	315711	253027	195995	45683.7	167490	39155.2	94449.3	105517	87762	-
mws4113	353.14	295.06	354.147	C21H22O5	[M-H]-	3'-Hydroxy-4'-O-methylglabridin	Flavonoids	Other Flavonoids	175554-11-7	3	167206	322726	238293	73163.8	94933	90672.1	27632.5	42206.2	46244.7	105877	86375.9	137539	133565	102210	110310	-
Lmmp003109	305.1	139.04	304.095	C16H16O6	[M+H]+	3'-O-Methyl-epicatechin	Flavonoids	Flavanols	76549-34-3	1	515660	514688	843206	1.03755e+06	1.94684e+06	1.37224e+06	1.29602e+06	1.79326e+06	1.15839e+06	2.74684e+06	1.61236e+06	1.08492e+06	1.42922e+06	1.0777e+06	1.33984e+06	-
Wayn004109	477.066	315.015	478.075	C21H18O13	[M-H]-	3'-O-Methylellagic acid 4-O-beta-D-glucoside	Tannins	Tannin	-	3	91411.1	42004	88225.8	40501.9	39919.3	36051.9	78672.6	40415	45792.2	119065	33622.6	96729.5	27438.8	66198.9	65450.9	-
Zbsp004450	479.12	317.07	478.111	C22H22O12	[M+H]+	3'-O-Methyltricetin-7-O-glucoside*	Flavonoids	Flavones	-	1	1.74053e+07	2.0405e+07	1.76296e+07	5.2284e+07	4.67586e+07	5.11539e+07	1.67281e+07	9.57755e+06	1.11747e+07	3.73133e+07	2.63592e+07	2.51617e+07	3.54451e+07	2.96566e+07	2.75083e+07	-
Wayn004784	447.058	315.015	448.064	C20H16O12	[M-H]-	3'-O-methyl-ellagic acid-4-O-beta-D-xylopyranoside	Tannins	Tannin	176665-78-4	3	384728	311860	490461	1.56218e+06	1.44088e+06	1.4447e+06	226250	258110	236646	491196	439697	571347	638723	720445	677004	-
Zblp004717	625.174	317.07	624.169	C28H32O16	[M+H]+	3'-methoxyquercetin-3-O-L-rhamnosyl(1→2)-glucopyranoside*	Flavonoids	Flavonols	-	1	3.13474e+06	2620000	2.38848e+06	5.45243e+06	6780000	4.78644e+06	1.62232e+06	1.66612e+06	1.5764e+06	2.8628e+06	3.02342e+06	3.25798e+06	3.49484e+06	4.83271e+06	3.62447e+06	-
Zbln006102	329.029	298.983	330.038	C16H10O8	[M-H]-	3,3'-O-Dimethylellagic Acid	Tannins	Tannin	2239-88-5	3	224726	72286.3	101434	268676	383364	231571	20125.1	32244.3	30176.8	186809	168776	250944	294257	181054	192211	-
Cmsp002787	227.09	181.05	226.084	C11H14O5	[M+H]+	3,4'-Dihydroxy-3',5'-dimethoxypropiophenone	Others	Ketone compounds	136196-47-9	2	50658.3	75588.9	97056.1	79127.2	100485	77365.5	52703.1	66004.6	130691	63127.9	88926.4	88907.1	61533	46621.9	43701.5	-
Zmpn002440	287.06	135.05	288.063	C15H12O6	[M-H]-	3,4,2',4',6'-Pentahydroxychalcone	Flavonoids	Chalcones	73692-51-0	2	206058	64803.6	106291	2.64988e+06	3.218e+06	2.45544e+06	727417	1.13952e+06	1.08378e+06	2.44347e+06	1.76452e+06	2.12789e+06	2.45263e+06	1.92479e+06	1.93816e+06	C15525
Wdtp004079	369.15	207.1	368.147	C18H24O8	[M+H]+	3,4,5-Trihydroxy-6-[4-(4-methyl-3-oxopentyl)phenoxy]oxane-2-carboxylic acid	Phenolic acids	Phenolic acids	-	3				1.56612e+06	1.99053e+06	697843				142557	503910	31549	388069	513702	580093	-
Layp003558	347.133	185.082	346.126	C15H22O9	[M+H]+	3,4,5-Trimethoxyphenol-1-O-β-D-glucoside	Phenolic acids	Phenolic acids	-	1	91446.2	91826.3	177293	338843	932639	420439	258781	258571	221711	98454.1	137248	87177.2	339431	369729	320628	-
Layp004192	433.13	185.08	432.127	C18H24O12	[M+H]+	3,4,5-Trimethoxyphenol-1-O-β-D-malonylglucoside	Phenolic acids	Phenolic acids	-	3	12973.7	17117.5	13905.9	107983	262137	87081.4				43842.9	44910.8	56661.8	37165.8	62639.1	43218.7	-
Wdtp001948	355.1	192.04	354.095	C16H18O9	[M+H]+	3,4,5-trihydroxy-5-[4-(prop-2-enoyloxymethyl)phenoxy]oxane-2-carboxylic acid	Phenolic acids	Phenolic acids	-	3	70842.3	72700	132616	113703	139000	90435.8	276490	274987	290795	84835.2	92282	60592.1	113827	116387	107937	-
Wdtp003528	369.12	207.07	368.111	C17H20O9	[M+H]+	3,4,5-trihydroxy-6-[4-[[(2R)-5-oxooxolan-2-yl]methyl]phenoxy]oxane-2-carboxylic acid	Phenolic acids	Phenolic acids	-	3	331942	322608	548537	7.32178e+06	4.97597e+06	3.45133e+06	155643	420861	167061	494599	572884	895064	1.52226e+06	1.54755e+06	1.31579e+06	-
MWS04491	114.055	68.0504	113.048	C5H7NO2	[M+H]+	3,4-Dehydro-DL-proline	Amino acids and derivatives	Amino acids and derivatives	3395-35-5	3	65214.4	65986.3	152206	96247.3	117044	126525	105478	92155	95039.3	118233	106636	114794	136144	111682	95815.4	-
Lahp003986	435.13	273.08	434.121	C21H22O10	[M+H]+	3,4-Dihydro-4-(4'-hydroxyphenyl)-5,7-dihydroxycoumarin glucoside	Lignans and Coumarins	Coumarins	-	1	168654	114237	163216	3.22022e+07	22391531	2.37978e+07	480536	486951	615328	4.11876e+06	2.28161e+06	2.15996e+06	7.21469e+06	7.68066e+06	1.08541e+07	-
Wbmn006600	369.13	339.09	370.142	C21H22O6	[M-H]-	3,4-Dihydro-4-(4-hydroxy-3-methoxyphenyl)-3-(hydroxymethyl)-6,7-dimethoxy-(3R,4S)-2-naphthalenecarboxaldehyde	Lignans and Coumarins	Lignans	-	3	354085	503380	503435	136901	87243.4	161239	88902.2	79637.3	106869	86266.3	123942	206331	198430	204645	194495	-
MWSmce439	147.046	119.051	148.052	C9H8O2	[M-H]-	3,4-Dihydrocoumarin	Lignans and Coumarins	Coumarins	119-84-6	3	32999.8	21660.5	33847.4	13302.3	13187.5	14391.1	25386	18384	19501	21610.3	18384	13374.5	49857.5	24393.5	55670	C02274
pme3827	198.076	152.071	197.069	C9H11NO4	[M+H]+	3,4-Dihydroxy-L-phenylalanine (L-Dopa)	Amino acids and derivatives	Amino acids and derivatives	59-92-7	3	464986	458641	517686	174088	34353.5	149221	200750	51842.5	84514.1	316297	194718	649316	254151	269288	243065	C00355
pme2598	167.035	123.045	168.042	C8H8O4	[M-H]-	3,4-Dihydroxybenzeneacetic acid*	Phenolic acids	Phenolic acids	102-32-9	3	204937	264839	255971	326236	310908	303490	160574	390424	327831	289875	233053	246389	475273	306960	323606	C01161
Sakn003347	609.2	447.15	610.211	C25H38O17	[M-H]-	3,4-Dihydroxyphenylethanol-8-O-(β-D-apinosyl(1→3)-D-glucosyl(1→6)]-β-D-glucoside	Phenolic acids	Phenolic acids	-	3	18001.2	24861.6	33247.1	80660.7	81140.8	132728	50202.9	44244	32287.4	99981.6	96986.2	46798.6	79132.5	66049.1	74030.6	-
pmb2620	207.066	133.065	208.074	C11H12O4	[M-H]-	3,4-Dimethoxycinnamic acid	Phenolic acids	Phenolic acids	2316-26-9	1	64955	52500	60423.5	169800	193000	174691	35286.1	49562.8	21657.3	78052	83580.2	55185.5	57309.3	60735.9	62287.9	-
Zahp007439	177.054	149.021	176.047	C10H8O3	[M+H]+	3,4-Methylenedioxycinnamaldehyde	Others	Aldehyde compounds	58095-77-5	3	186997	163563	184963	223116	192835	269223	211173	198501	200035	218424	210789	174513	256076	281513	253844	-
Jmzn006005	177.055	117.04	178.063	C10H10O3	[M-H]-	3,4-methylenedioxy cinnamyl alcohol	Others	Alcohol compounds	58095-76-4	3	40184.4	48515.2	32145.4	34762.7	32123.2	32564.2	34316.2	40354.9	28587.8	31635.1	24777.7	29334.2	29794.6	26712	31875.8	-
Lmjp004941	301.071	286.047	300.063	C16H12O6	[M+H]+	3,5,4'-Trihydroxy-7-methoxyflavone (Rhamnocitrin)*	Flavonoids	Flavonols	569-92-6	3	7744.79	1911.15	8619.46	55089.9	62778.9	53268.2	6844.2	11846.3	14031.6	49486.7	24137.6	70558.5	47278.7	41900.4	40255.5	C17059
mws0914	271.061	151.003	272.068	C15H12O5	[M-H]-	3,5,7-Trihydroxyflavanone (Pinobanksin)	Flavonoids	Flavanonols	548-82-3	1	618214	289167	440301	8.84922e+06	7.10972e+06	5.89689e+06	486091	700334	510052	2.42806e+06	1.28658e+06	3.1097e+06	2.30435e+06	2.48745e+06	2.79433e+06	C09826
Lahp002608	188.07	118.07	187.063	C11H9NO2	[M+H]+	3,5-Dihydro-2H-Furo[3,2-C]Quinolin-4-One*	Alkaloids	Quinoline alkaloids	-	1	4.99154e+06	5.73249e+06	4.96121e+06	7.37026e+06	8.11771e+06	9.26481e+06	4.8665e+06	5.13061e+06	4.57468e+06	3.91899e+06	5.43824e+06	5.15357e+06	4.9081e+06	5.74327e+06	5.64286e+06	-
pmp001119	273.08	213.09	272.068	C15H12O5	[M+H]+	3,5-Dihydroxy-2,4-dimethoxy-9H-fluoren-9-one	Others	Ketone compounds	-	2	13838.9	16682.3	41892.4				39391.4	29107.7	28768.7	43845.5	22211	49766.8	38257.7	25960.8	38301.1	-
Wcgp007397	239.13	105.03	238.12	C13H18O4	[M+H]+	3,5-Dihydroxy-4,6,6-trimethyl-2-(2-methylpropanoyl)cyclohexa-2,4-dien-1-one	Others	Others	-	3	1.06064e+06	1.18064e+06	1.47954e+06	1.38381e+06	1.36182e+06	1.36146e+06	1.44075e+06	1.52003e+06	1.43567e+06	1.50327e+06	1.42212e+06	1.3725e+06	1.45803e+06	1.50041e+06	1.43171e+06	-
Lmjn003562	693.2	175.04	694.211	C32H38O17	[M-H]-	3,6'-Diferuloylsucrose	Phenolic acids	Phenolic acids	107172-40-7	3	46676.7	15244.3	35795.5	35781.2	48526.3	52533.5	29560.6	59384.5	7031.52	144706	76141.7	101280	41881.7	68873.5	51780.6	-
MWSslk184	753.226	205.053	754.232	C34H42O19	[M-H]-	3,6'-Disinapoylsucrose	Phenolic acids	Phenolic acids	139891-98-8	3				88404.3	35000	72852.2				29234.6	46598.2	42579.7	23309.5	34155.8	21333.5	-
Wcgp006109	265.11	173.06	264.1	C14H16O5	[M+H]+	3-(2-hydroxyethyl)-5,7-dimethoxy-4-methyl-2H-1-benzopyran-2-one	Others	Others	-	3	203927	494000	565336	664626	859000	580313	109333	77706.2	86682.9	299112	364858	575315	562999	527604	621209	-
Zblp004317	206.08	120.09	205.074	C11H11NO3	[M+H]+	3-(2-oxopropyl)-3-hydroxyindolin-2-one	Alkaloids	Plumerane	-	1	737900	735835	712867	1.70492e+06	2.32845e+06	1.88691e+06	641639	980410	841421	1.24288e+06	995832	1.07419e+06	1.05724e+06	1.17e+06	903328	-
MWS3046	181.051	121.029	182.058	C9H10O4	[M-H]-	3-(3-Hydroxyphenyl)-3-hydroxypropanoic acid	Phenolic acids	Phenolic acids	3247-75-4	3	62270.1	102346	78613.4	74476.1	59311.7	44716.6	34191.4	55091.2	57113	61580.7	53493.9	78372	81561	56173.7	95829.2	-
Lamp008416	303.09	123.05	302.079	C16H14O6	[M+H]+	3-(4-hydroxy)-5,7-dihydroxy-9-hydroxychroman-4-one	Flavonoids	Other Flavonoids	-	3	94091.3	114174	227844	184237	78400.8	190134	132760	135368	156661	292323	273603	236498	305267	339778	289528	-
WaYp002866	329.124	121.028	328.116	C15H20O8	[M+H]+	3-(4-hydroxyphenyl)-3-oxopropyl beta-D-glucopyranoside	Phenolic acids	Phenolic acids	53170-92-6	3	11779.3	17306.3	24610.9	32247	36882.3	35023.5	30666.5	27982.4	25814	21923	5345.34	47341.6	20402.2	40735.1	33392.8	-
MWS5147	119.017	59.0127	120.025	C4H8O2S	[M-H]-	3-(Methylthio)Propionic Acid	Organic acids	Organic acids	646-01-5	3	5.07682e+06	4.71058e+06	5.18084e+06	5.91809e+06	4.08716e+06	1.96689e+06	1.0569e+07	7.64928e+06	3.856e+06	376414	1.98269e+06	4.76167e+06	6.59367e+06	3.69805e+06	5.95721e+06	C08276
Wbmn009893	393.22	333.21	394.236	C22H34O6	[M-H]-	3-Acetoxy-9,13-epoxy-16-hydroxy-labda-15,16-olide	Terpenoids	Ditepenoids	-	3		11900		4226.48	10200	16183.3	9687.28	21502	36447		6435.85		11209.3	17540.7	14155.1	-
pme1738	138.079	94.0651	137.071	C7H9N2O	[M+H]+	3-Carbamyl-1-methylpyridinium;(1-Methylnicotinamide)	Alkaloids	Pyridine alkaloids	1005-24-9	3	6.55689e+07	5.87801e+07	7.5215e+07	4.95056e+07	3.6441e+07	3.78334e+07	2.59689e+07	21647749	2.84757e+07	4.17018e+07	2.36744e+07	5.13366e+07	5.12193e+07	5.38688e+07	5.33512e+07	C02918
MWS1777	128.03	93.06	127.019	C6H6ClN	[M+H]+	3-Chloroaniline	Alkaloids	Alkaloids	108-42-9	1	2.16996e+07	23800000	2.33046e+07	2.41851e+07	22800000	2.45761e+07	2.59278e+07	2.33232e+07	2.41822e+07	2.4266e+07	2.48232e+07	24511824	2.1907e+07	2.19724e+07	2.18458e+07	-
Lmbn000198	133.01	71.01	134.022	C4H6O5	[M-H]-	3-Dehydro-L-Threonic Acid	Others	Saccharides	-	1	5.26098e+07	3.35869e+07	4.10258e+07	8.58254e+06	1.08554e+07	1.18245e+07	2.34332e+07	3.53647e+07	1.93742e+07	3.38352e+07	3.22233e+07	4.60736e+07	2.91928e+07	2.67357e+07	2.96568e+07	C03064
ML10176345	171.03	109.029	172.037	C7H8O5	[M-H]-	3-Dehydroshikimic acid	Organic acids	Organic acids	2922-42-1	3	148452	230585	172779	208610	247415	361846	22648.4	174129	182893	51916.4	33401	60050.5	226207	197258	204770	C02637
Lskp211268	179.07	119.05	178.063	C10H10O3	[M+H]+	3-Ethyl-7-hydroxyphthalide	Others	Others	-	1	128244	281237	188380	183760	238959	211436	114532	121835	168053	159267	198308	343060	217175	221667	188455	-
Lchp000221	207.06	91.05	206.058	C11H10O4	[M+H]+	3-Ethylidene-7-hydroxy-6-methoxyphthalide	Others	Others	-	1	54460.9	36619.3	71831.4	636660	206007	878792				62637.2	310433	92590.2	135901	96065.7	115985	-
Zmpn000638	130.05	88.0413	131.07	C4H9N3O2	[M-H]-	3-Guanidinopropionic acid	Organic acids	Organic acids	353-09-3	3	321816	266977	303200	473697	361454	399580	292075	308286	274990	245295	537225	307434	393511	328056	287992	C03065
Qacp005275	435.13	273.08	434.121	C21H22O10	[M+H]+	3-Hydroxy-1,2-dimethoxyxanthone-glucoside	Others	Others	-	3	182382	161276	183860	3.59637e+07	2.37066e+07	2.67046e+07	644697	591097	784966	5.27901e+06	2.7624e+06	2.67355e+06	1.0297e+07	8.59849e+06	9.38545e+06	-
Wchn004015	195.067	150.033	196.074	C10H12O4	[M-H]-	3-Hydroxy-1-(4'-hydroxy-3'-methoxyphenyl)-propan-1-one	Others	Others	-	3	609283	503011	477271	139412	200150	241285	253121	448317	446808	316347	374311	462258	553416	438930	416359	-
MWSHC20102	197.08	151.04	196.074	C10H12O4	[M+H]+	3-Hydroxy-1-(4-Hydroxy-3-Methoxyphenyl)Propan-1-One	Phenolic acids	Phenolic acids	2196-18-1	2	710846	1.28979e+06	1238182	451178	608439	556275	607122	1.22188e+06	1.65275e+06	894044	1.04876e+06	1.44257e+06	1.15009e+06	1.159e+06	1.11361e+06	-
Lmyp003951	227.09	181.09	226.084	C11H14O5	[M+H]+	3-Hydroxy-1-(4-hydroxy-3,5-dimethoxyphenyl)propan-1-one	Others	Ketone compounds	-	3	313254	337409	419218	446915	622628	435619	569471	922486	881343	386714	380374	641905	743412	770339	699241	-
Zjxp110301	295.23	151.11	294.219	C18H30O3	[M+H]+	3-Hydroxy-3,7,11-trimethyldodeca-1,6E,10-trien-9-yl isobutyrate	Terpenoids	Sesquiterpenoids	-	3	535263	556000	936485	508811	667000	682877	193413	521506	539116	299684	353263	363726	501472	575901	590859	-
MWStz282	206.081	118.065	205.074	C11H11NO3	[M+H]+	3-Hydroxy-3-acetonyloxindole*	Alkaloids	Plumerane	33417-17-3	1	138227	210089	158908	525675	482143	525839	166794	173214	190496	282978	205705	267740	173594	284457	231825	-
pme2914	161.046	99.0501	162.053	C6H10O5	[M-H]-	3-Hydroxy-3-methylpentane-1,5-dioic acid	Organic acids	Organic acids	503-49-1	3	1.47139e+06	1250000	1.17436e+06	248603	262000	229952	623453	643228	559019	776220	585588	726383	843979	710612	723926	C03761
Lmzp003012	331.12	161.06	330.11	C18H18O6	[M+H]+	3-Hydroxy-4',5,7-Trimethoxyflavanone	Flavonoids	Flavanonols	76792-94-4	3	20858.5	60194.1	59908.2	48727.7	44570.5	32640.9	74243.7	49083.3	55938.6	151961	128129	199303	120320	125894	149630	-
pmn001690	327.145	165.093	328.152	C16H24O7	[M-H]-	3-Hydroxy-4-isopropylbenzylalcohol-3-O-glucoside	Phenolic acids	Phenolic acids	-	3	51497.7	55402.7	59848.7	230257	217295	85230.9	76790.5	80447.2	86283.3	116405	87501	83664.7	142923	117943	64786.5	-
MWSslk066	169.05	65.04	168.042	C8H8O4	[M+H]+	3-Hydroxy-4-methoxybenzoic acid; Isovanillic Acid	Phenolic acids	Phenolic acids	645-08-9	2	274674	244088	237721	290199	453234	429773	574819	540492	508744	335928	355689	465438	478092	627997	512270	-
pmn001547	589.12	437.1	590.127	C27H26O15	[M-H]-	3-Hydroxy-5-Methylphenol-1-O-(6'-Digalloyl)Glucoside*	Phenolic acids	Phenolic acids	-	3	35809.3	61957.4	67235.2	48651	73179.5	43876.3	40059.7	66262.6	74751	64249.5	72877.1	93926.2	67086.1	112797	82354	-
MWS04559g	182.08	136.08	181.074	C9H11NO3	[M+H]+	3-Hydroxy-L-phenylalanine*	Amino acids and derivatives	Amino acids and derivatives	587-33-7	1	1.23908e+07	14500000	1.2883e+07	2.68683e+07	29400000	1.91382e+07	2.43537e+07	1.71495e+07	1.31402e+07	1.04165e+07	1.23898e+07	1.38104e+07	1.04102e+07	1.15545e+07	1.04282e+07	-
Zbpn004496	583.17	289.07	584.174	C26H32O15	[M-H]-	3-HydroxyPhloretin-2'-O-(6''-O-xylosyl)glucoside	Flavonoids	Chalcones	-	2	378493	583514	311208	30764.4	72824.3	288699	598476	603413	404553	281769	448717	485764	254068	233118	275464	-
mws0576	103.04	59.0139	104.047	C4H8O3	[M-H]-	3-Hydroxybutyric acid	Organic acids	Organic acids	300-85-6	3	2.34066e+07	2.25108e+07	1.89371e+07	3.2272e+07	2.45367e+07	2.74489e+07	2.50522e+07	3.00518e+07	3.26624e+07	2.79111e+07	2.55708e+07	2.06488e+07	3.76342e+07	2.53166e+07	2.71796e+07	C01089
MWSmce248	163.045	119.054	164.047	C9H8O3	[M-H]-	3-Hydroxycinnamic Acid*	Phenolic acids	Phenolic acids	14755-02-3	3	1.58046e+07	1.05723e+07	1.1202e+07	2.83921e+06	4.04578e+06	5.2071e+06	5.52771e+06	7.57908e+06	6.24541e+06	4.10123e+06	9.71715e+06	5.10047e+06	5.77443e+06	5.72446e+06	4.43004e+06	C12621
MWS3036	147.03	85.0297	148.037	C5H8O5	[M-H]-	3-Hydroxyglutaric acid	Organic acids	Organic acids	638-18-6	3	244000	248464	233018	188279	178187	169916	182178	215573	206167	202599	205226	278594	285554	214323	208308	-
Lmqn008288	299.26	299.26	300.266	C18H36O3	[M-H]-	3-Hydroxyoctadecanoic Acid	Lipids	Free fatty acids	45261-96-9	1	266960	525229	347457	75388.4	99709.2	63470.2	56701.2	56762.6	51159.4	208434	188118	345155	177850	161652	178532	-
Lmsp004851	291.086	123.044	290.079	C15H14O6	[M+H]+	3-Hydroxyphloretin	Flavonoids	Chalcones	57765-66-9	3	2.32104e+06	1.9752e+06	3.29382e+06	6.27194e+06	5.65728e+06	6.1884e+06	5.34873e+06	4.28315e+06	4.92861e+06	4.60481e+06	4.81928e+06	4.07123e+06	4.73856e+06	4.70832e+06	5.21591e+06	-
pmb0819	157.076	130.065	156.069	C10H8N2	[M+H]+	3-Indoleacetonitrile	Alkaloids	Plumerane	771-51-7	3	272544	178000	283837	414874	620000	934551	373095	433180	429281	207574	463697	307851	411355	506342	501606	C02938
pme2244	190.09	118.07	189.079	C11H11NO2	[M+H]+	3-Indolepropionic acid	Alkaloids	Plumerane	830-96-6	3	79904.2	66043	79161.6	77192.7	111145	134225	74685.8	86542.5	76120.2	65118.9	83088.2	82178.9	66065.8	90252.6	73025.9	-
Lmbn001754	175.061	115.04	176.069	C7H12O5	[M-H]-	3-Isopropylmalic Acid*	Organic acids	Organic acids	921-28-8	3	337836	223930	245455	44794.3	44827.1	33107.8	928678	257973	428643	187927	260953	165761	254107	210840	207329	C04411
Lmbn002737	119.05	93.0343	120.058	C8H8O	[M-H]-	3-Methylbenzaldehyde*	Others	Aldehyde compounds	620-23-5	3	100656	91720.3	67794.3	32399.8	17435.6	42120.4	50334.3	53415.3	29815.8	32437.5	72036.6	42829.3	30882.1	31917.6	38075.1	C07209
Wafn003429	441.2	249.13	382.184	C16H30O10	[M+CH3COOH-H]-	3-Methylbutyl 6-O-(alpha-L-arabinopyranosyl)-beta-D-glucopyranoside	Others	Others	-	1	1.59076e+06	1.86287e+06	1.60631e+06	109014	124986	82583.6	586891	328181	257729	181258	272921	1.2238e+06	470277	431653	429034	-
Zbfn004495	533.13	323.08	534.137	C25H26O13	[M-H]-	3-O-(3,5-Dimethoxy-4-hydroxybenzoyl)-4-O-caffeoylquinic acid	Phenolic acids	Phenolic acids	-	3	32682.7	52800	56351.1	35338.9	21000	51401.3	26180.9	65221.6	62000.1	45757.3	35102.2	25860.7	34551.8	39809.1	31710.1	-
Zaln004082	335.076	179.034	336.084	C16H16O8	[M-H]-	3-O-caffeoylshikimic acid	Phenolic acids	Phenolic acids	-	3	339846	534344	561060	469153	627920	831305	480910	391145	292132	109014	223397	131476	540756	361891	449920	-
pmb3075	319.082	145.03	320.09	C16H16O7	[M-H]-	3-O-p-Coumaroylshikimic acid	Phenolic acids	Phenolic acids	-	3	69133.3	15400	55158.7		13800		84011				26386.1		34005.2	47691.9	54021.8	-
Lmmp004382	371.206	191.142	370.199	C19H30O7	[M+H]+	3-Oxo-α-ionol-β-D-glucoside	Others	Alcohol compounds	-	3	45295.5	32911.6	61611	88371	56605.3	33112.5				36194.4	91821.8	85057.5	43875.4	61480.3	55934.7	-
MW0014259	297.24	279.23	298.251	C18H34O3	[M-H]-	3-Oxooctadecanoic acid	Lipids	Free fatty acids	-	3	2.98395e+06	6.59928e+06	4.88445e+06	759811	1.18773e+06	590719	543691	522902	467139	2.79409e+06	2.62239e+06	4.84436e+06	2.25259e+06	2.06568e+06	2.16686e+06	-
Wcfp003437	325.14	175.07	324.136	C20H20O4	[M+H]+	3-Prenyl-4,2',4'-Trihydroxychalcone	Flavonoids	Chalcones	202815-28-9	1	176509	694393	668177	213890	152476	305196	121539	203004	135060	222711	247409	382543	207104	237319	216539	-
Lmgn000160	131.05	70.03	132.054	C4H8N2O3	[M-H]-	3-Ureidopropionic Acid	Organic acids	Organic acids	462-88-4	3	196430	299196	206302	130710	94414.3	244826	65958	87624.3	89697.5	74438.6	85812.4	230471	272305	251785	306315	C02642
MA10107783	207.03	119.053	208.037	C10H8O5	[M-H]-	3-[(1-Carboxyvinyl)oxy]benzoic acid	Phenolic acids	Phenolic acids	16929-37-6	3	280269	109852	128114	115374	166984	50537.9	93286.3	92262.3	94658.9	88516.9	69743.5	68672	346246	264477	205130	C20772
Jmwn002494	325.09	119.05	326.1	C15H18O8	[M-H]-	3-[4-(β-D-glucopyranoside)-phenylacrylic]-acid	Phenolic acids	Phenolic acids	-	1	666916	336701	334873	458678	529851	946241	538942	233340	455018	411163	1.2131e+06	302329	395079	448120	484328	-
Hmgp002327	188.07	118.06	187.063	C11H9NO2	[M+H]+	3-amino-2-naphthoic acid*	Alkaloids	Alkaloids	-	1	3.40091e+07	35300000	3.92743e+07	4.58371e+07	52800000	5.02649e+07	3.68427e+07	3.36797e+07	3.45902e+07	2.9799e+07	3.91548e+07	3.98003e+07	3.62408e+07	3.6196e+07	3.84336e+07	-
Lchp000218	209.08	121.06	208.074	C11H12O4	[M+H]+	3-ethyl-7-hydroxy-6-methoxyphthalide	Others	Others	-	2	228370	373656	470586	1.31947e+06	648497	1.17899e+06	182008	588177	322549	266333	1.93334e+06	1.18824e+06	387908	646165	625753	-
Yacp000453	116.07	70.06	115.063	C5H9NO2	[M+H]+	3-hydroxy-1-methylpyrrolidin-2-one*	Alkaloids	Pyrrole alkaloids	132996-63-5	1	2.59982e+07	3.57544e+07	4.27897e+07	4.89971e+07	6.18991e+07	5.47428e+07	3.5174e+07	3.3527e+07	1.98129e+07	2.35325e+07	2.55531e+07	3.17967e+07	3.39663e+07	3.84239e+07	3.81055e+07	-
Ladp002935	190.05	144.04	189.043	C10H7NO3	[M+H]+	3-quinolinecarboxylic acid	Alkaloids	Quinoline alkaloids	-	3	207247	171510	260919	252914	302180	384325	230645	237274	178826	187995	219748	232958	197243	212127	248410	-
Yalp003517	249.11	159.08	248.105	C14H16O4	[M+H]+	30-Hydroxyfraxinellone	Terpenoids	Sesquiterpenoids	-	3	125036	182000	239189	79384	39300	44178.2	84117.2	175726	166346	46144.3	39459.7	107742	98944.1	115723	85521.7	-
Lmjp101403	195.07	117.03	194.058	C10H10O4	[M+H]+	3ξ-(1ξ-Hydroxyethyl)-7-hydroxy-1-isobenzofuranone	Others	Others	-	1	2.92155e+06	3.12507e+06	3.01821e+06	1.85836e+06	2.93935e+06	2.8658e+06	941370	1.13029e+06	961283	2.14645e+06	4.38993e+06	2.08771e+06	1.90428e+06	1.68802e+06	1.84603e+06	-
pmp000004	331.08	316.06	330.074	C17H14O7	[M+H]+	4',5,7-Trihydroxy-3',6-dimethoxyflavone (Jaceosidin)	Flavonoids	Flavones	18085-97-7	2	53647.5	26857.4	64301	159583	217564	150385	19497.7	28707.2	21551.8	106917	104159	116882	100340	106937	106557	-
Labn004891	589.12	437.11	590.127	C27H26O15	[M-H]-	4',6'-O-Digalloylsalicin*	Phenolic acids	Phenolic acids	-	3	21645.5	107089	54293.8	35858.8			13051	69000.7	62472.2	36057.2	113344	166707	102525	114550	61206.8	-
WaYn002469	409.15	165.06	410.158	C20H26O9	[M-H]-	4',8''-Bisguaiacylglycerol	Lignans and Coumarins	Lignans	-	3	254031	342201	365429	444891	337971	251962	75933.7	145449	97698.1	292151	409476	543158	375257	415488	358947	-
MWSmce283	149.069	92.032	150.068	C9H10O2	[M-H]-	4'-Hydroxypropiophenone	Others	Ketone compounds	70-70-2	3	65545.3	54200	46122				43703.5	20645.6	60136.9	20198.8	27921.3	24890.3	52806.5	33165.2	33992.3	C13342
MWSslk146	595.167	433.122	594.159	C27H30O15	[M+H]+	4'-O-Glucosylvitexin	Flavonoids	Flavones	38950-94-6	3	342721	228002	194170	321726	731660	613467	262868	1.16617e+06	1.3936e+06	197947	339874	210349	854359	1.14861e+06	659609	-
Hmtp000776	168.07	105.03	167.058	C8H9NO3	[M+H]+	4,5,6-Trihydroxy-2-cyclohexen-1-ylideneacetonitrile	Alkaloids	Alkaloids	-	3	855655	977895	1.02258e+06	748900	780368	883045	516736	525887	443232	520833	848537	1.07154e+06	689673	669007	693069	-
Wcfn006909	329.06	299.02	330.074	C17H14O7	[M-H]-	4,6-Dihydroxy-2-[(4-Hydroxy-3,5-Dimethoxyphenyl)Methylidene]-1-Benzofuran-3-One	Others	Others	-	3	418295	135231	297428	935671	1.25877e+06	694918	81550	106294	114377	664494	558671	730859	518101	544204	513603	-
Lmyn003835	289.035	137.024	290.043	C14H10O7	[M-H]-	4-(3,4,5-Trihydroxybenzoxy)benzoic acid	Phenolic acids	Phenolic acids	-	3	6.67497e+07	5.59194e+07	6.37869e+07	6.09254e+07	6.12151e+07	6.27576e+07	5.90731e+07	5.17456e+07	6.12403e+07	7.6148e+07	7.21655e+07	6.83441e+07	5.63821e+07	7.59433e+07	7.24042e+07	-
pmn001477	435.093	345	436.101	C20H20O11	[M-H]-	4-C-Glucose-1,3,6-trihydroxy-7-methoxyxanthone	Flavonoids	Other Flavonoids	-	3	3.51386e+06	2.68323e+06	3.20876e+06	1.94405e+06	1.59369e+06	1.90019e+06	4.50082e+06	3.12528e+06	3.78971e+06	2.93019e+06	3.01203e+06	2.2028e+06	2.57898e+06	2.26104e+06	2.70122e+06	-
mws0567	146.092	87.0441	145.085	C5H11N3O2	[M+H]+	4-Guanidinobutyric acid	Organic acids	Organic acids	463-00-3	3	399886	591060	792925	764785	1.5956e+06	751406	1.50023e+06	971894	1.22216e+06	476193	434228	742815	1.09307e+06	941481	1.18744e+06	C01035
Lmbn001364	131.035	87.0453	132.042	C5H8O4	[M-H]-	4-Hydroxy-2-Oxopentanoic Acid*	Organic acids	Organic acids	3318-73-8	3	973365	756007	808461	131293	132582	143811	153311	275040	114554	531737	947584	817129	508327	420229	393716	C03589
pme2761	161.009	73.0284	162.016	C5H6O6	[M-H]-	4-Hydroxy-2-oxoglutaric acid	Organic acids	Organic acids	1187-99-1	3	964275	665696	555245	588359	753122	992785	363072	314145	376990	850936	357171	321383	676316	687629	566819	C01127
pmb2497	197.046	153.056	198.053	C9H10O5	[M-H]-	4-Hydroxy-3-methoxymandelate	Phenolic acids	Phenolic acids	55-10-7	3	645088	431672	582932	345045	425052	336732	220320	202983	349393	378433	247956	416480	321436	227101	314512	C05584
MWSmce190	148.093	74.0223	147.089	C6H13NO3	[M+H]+	4-Hydroxy-L-Isoleucine	Amino acids and derivatives	Amino acids and derivatives	781658-23-9	3	56135.9	31617.2	99249.3	133623	76056.5	135014	98055.6	46528.1	58211.6	64352.4	26496.3	53004.3	47848.6	43578.7	70192.6	-
pme2758	162.041	144.03	163.048	C5H9NO5	[M-H]-	4-Hydroxy-L-glutamic acid	Amino acids and derivatives	Amino acids and derivatives	3913-68-6	3	28372.2	32219.5	29353.8	70201.5	24197.3	42960.7	27925	31498.6	30050.4	47244.7	21990.2	29355.1	49391.7	26148.3	39452.1	C03079
MWSmce466	135.046	92.0293	136.052	C8H8O2	[M-H]-	4-Hydroxyacetophenone	Others	Ketone compounds	99-93-4	3	47413.8	24900	16497.5	23816.1	20700	22690.2			26881.3		32020.2		33084.6	19644.8	35152.9	C10700
mws0628	121.029	92.0268	122.037	C7H6O2	[M-H]-	4-Hydroxybenzaldehyde	Others	Aldehyde compounds	123-08-0	3	355876	338000	357015	126854	118000	133055	246630	366695	466717	296434	260690	407679	476017	580411	495411	C00633
mws0749	137.024	93.0346	138.032	C7H6O3	[M-H]-	4-Hydroxybenzoic acid*	Phenolic acids	Phenolic acids	99-96-7	3	1.51899e+06	1.7922e+06	1.22574e+06	2.49024e+06	2697279	2.25196e+06	4.23951e+06	4.1965e+06	4.80014e+06	3.07882e+06	3.01169e+06	4.14736e+06	3.54634e+06	2.83031e+06	3.21211e+06	C00156
pme2996	161.024	117.035	162.032	C9H6O3	[M-H]-	4-Hydroxycoumarin	Lignans and Coumarins	Coumarins	1076-38-6	3	35298.5	30400	15646.8	6958.02	26200	19123.9	56750.9	53349.3	102581	6955.41	30986.3	33894.9	39589.9	36720.5	36996.4	C20414
Wcdp005073	318.3	60.05	317.293	C18H39NO3	[M+H]+	4-Hydroxysphinganine; Phytosphingosine	Lipids	Sphingolipids	554-62-1	1	1.65014e+07	26600000	3.62972e+07	2.56614e+07	21600000	1.94486e+07	6.88189e+06	6.90427e+06	6.40215e+06	1.91846e+07	3.1932e+07	3.24104e+07	2.0555e+07	2.09808e+07	2.18741e+07	C12144
Yalp002838	207.07	91.05	206.058	C11H10O4	[M+H]+	4-Methoxy-5-(hydroxymethyl)-2H-1-benzopyran-2-one	Lignans and Coumarins	Coumarins	-	3	116819	101000	138202	670629	324000	1.01497e+06	68691.2	157242	61800.9	127082	496504	205140	180568	240468	256110	-
pmf0440	163.075	91.0542	162.068	C10H10O2	[M+H]+	4-MethoxycinnaMaldehyde	Others	Aldehyde compounds	1963-36-6	3	559376	605033	610271	627124	611864	662146	632625	636745	658753	628518	643710	634357	626086	726335	658946	C10475
Lmbn004847	179.071	146.038	180.079	C10H12O3	[M-H]-	4-Methoxyphenylpropionic acid	Phenolic acids	Phenolic acids	-	3	413043	718151	586080	181469	255674	284292	108139	86523	52593.4	189838	267239	304356	256897	227044	230076	-
pmb0764	144.048	113.029	143.041	C6H9NOS	[M+H]+	4-Methyl-5-thiazoleethanol	Others	Others	137-00-8	3	53324	45960.4	54796.2	41541.2	55940.7	57774.9	38260.7	57774.9	54214.3	37109.2	39112.9	31998.7	41773.7	47102.3	55102	C04294
Lamp000484	116.07	70.06	115.063	C5H9NO2	[M+H]+	4-Methylazetidine-2-Carboxylic acid*	Alkaloids	Alkaloids	1779725-63-1	1	1.97854e+07	2.91163e+07	3.18795e+07	3.35446e+07	3.77185e+07	2.78865e+07	1.8288e+07	1.86879e+07	1.2024e+07	1.23826e+07	1.29846e+07	1.85469e+07	1.73216e+07	2.04761e+07	2.02709e+07	-
Lmbn002644	119.05	93.0346	120.058	C8H8O	[M-H]-	4-Methylbenzaldehyde*	Others	Aldehyde compounds	104-87-0	3	201306	128615	150981	56496.3	61679	100659	119145	112983	79371.6	54538.6	141999	75112.1	77175.9	72922.5	68942.5	C06758
MWSmce416	436.04	96.96	437.048	C12H23NO10S3	[M-H]-	4-Methylsulfinylbutyl glucosinolate (Glucoraphanin)	Others	Others	21414-41-5	3	329914	483190	521152	403100	388032	505449	399519	262008	305721	369216	336186	320754	452194	501112	452104	C08419
pme2828	140.034	98.9637	139.027	C6H5NO3	[M+H]+	4-Nitrophenol	Phenolic acids	Phenolic acids	100-02-7	3	2.06575e+07	2.96752e+07	3.57806e+07	4.13423e+07	3.00164e+07	3.2795e+07	3.46636e+07	3.81408e+07	39301933	4.40493e+07	4.73609e+07	4.05122e+07	5.83649e+07	4.76374e+07	5.59224e+07	C00870
Zmhn000892	301.09	139.05	302.1	C13H18O8	[M-H]-	4-O-Glucosyl-3,4-dihydroxybenzyl alcohol	Phenolic acids	Phenolic acids	-	2	58476.5	56150.4	61265.9	415472	474982	487473	63515.3	79308.4	85129.7	153115	169615	108320	249541	196175	234499	-
Zmhn001358	299.08	137.02	300.084	C13H16O8	[M-H]-	4-O-Glucosyl-4-hydroxybenzoic acid*	Phenolic acids	Phenolic acids	-	1	114000	103792	118257	741697	596923	539183	170203	180730	278035	123767	161848	89495.3	307960	248508	305323	-
Zmhn002227	385.11	223.06	386.121	C17H22O10	[M-H]-	4-O-Glucosyl-sinapate	Phenolic acids	Phenolic acids	-	1	96979.3	128000	80624.6	908218	611000	3.79517e+06	23820.5	165478	52815.9	100639	973634	343912	401602	256870	208604	C02919
zjgp122321	355.1	163.05	354.095	C16H18O9	[M+H]+	4-O-acetyl-3-O-caffeoyl-2-C-methyl-D-erythronate*	Others	Others	-	1	1.2517e+06	600244	1.11581e+06	2.70654e+06	3.3947e+06	2.69542e+06	539498	499281	585043	626303	610056	434013	1.129e+06	1.26842e+06	1.7289e+06	-
Wdtp010604	383.2	267.12	382.199	C20H30O7	[M+H]+	4-Octylphenol-1-O-glucuronide	Phenolic acids	Phenolic acids	-	1	24432.8	35200	36177.3	67271.9	36500	33641.1	40782.6	33484.5	34627.6	33596.1	35189.3	36181.7	36595.8	32422.3	41370.3	-
pme2596	184.06	148.039	183.053	C8H9NO4	[M+H]+	4-Pyridoxic acid	Others	Vitamin	82-82-6	3	192217	233692	228781	206119	239669	247303	260338	356401	313345	158514	147616	206285	223567	242090	228813	C00847
pmb0801	346.11	184.06	345.106	C14H19NO9	[M+H]+	4-Pyridoxic acid-O-glucoside	Others	Vitamin	-	1	81012.1	72200	102230	569602	586000	613912	303552	282681	308827	364436	260340	222761	235990	301261	284513	-
Wcsn010254	277.22	277.22	278.225	C18H30O2	[M-H]-	4-[3-(4,8-dimethylnona-3,7-dienyl)-3-methyloxiran-2-yl]butan-2-one	Others	Others	-	3	8.11892e+06	6.79014e+06	6.54359e+06	3.22504e+06	2.82307e+06	4.31429e+06	1.28876e+06	1425753	1.62515e+06	3.43579e+06	5.44667e+06	7.66521e+06	4.79781e+06	3.9443e+06	4.40298e+06	-
MWSCX017	165.053	119.051	164.047	C9H8O3	[M+H]+	4-hydroxyphenyl acrylaldehyde	Others	Aldehyde compounds	-	3	1.55735e+06	1210000	1.21938e+06	389900	468000	491586	821790	914118	747867	523543	1.33135e+06	658290	640522	742463	682594	-
MWSHC20105	371.114	282.091	372.121	C20H20O7	[M-H]-	4-ketopinoresinol	Lignans and Coumarins	Lignans	66288-89-9	3	167877	191311	179796	119846	119987	128324	110204	110871	117077	143472	98411.2	156612	179795	171717	156346	-
pme1474	298.1	136.06	297.09	C11H15N5O3S	[M+H]+	5'-Deoxy-5'-(methylthio)adenosine	Nucleotides and derivatives	Nucleotides and derivatives	2457-80-9	1	3.54971e+06	2.3586e+06	5.41906e+06	3.00632e+06	3.56747e+06	4.54143e+06	1.86821e+06	2.33942e+06	2.5657e+06	1.23025e+06	1.82296e+06	1.4979e+06	2.13424e+06	2.46214e+06	2.4254e+06	C00170
MWSmce116	252.1	136.06	251.102	C10H13N5O3	[M+H]+	5'-Deoxyadenosine	Nucleotides and derivatives	Nucleotides and derivatives	4754-39-6	2	1.16447e+07	9.45276e+06	1.55255e+07	2.313e+07	3.29865e+07	2.11554e+07	1.14776e+07	1.58262e+07	1.31167e+07	9.13794e+06	1.15575e+07	1.47195e+07	1.58497e+07	1.46717e+07	1.71242e+07	C05198
Lmzn001582	387.166	207.102	388.173	C18H28O9	[M-H]-	5'-Glucosyloxyjasmanic acid	Phenolic acids	Phenolic acids	-	3	13590.2	16397.7	37269.3	228742	124802	109718	48228.9	70387.2	21943.4	22995.2	31064.3	20904.2	36232.2	49297.8	85700.2	-
Lmmn002260	551.21	389.17	552.221	C27H36O12	[M-H]-	5'-Methoxyisolariciresinol-9'-O-glucoside	Lignans and Coumarins	Lignans	-	3	331346	464800	338451	467827	163400	328175	85082.2	274286	251216	203809	309396	656344	201834	210504	239094	-
Hmln002355	549.2	387.15	550.205	C27H34O12	[M-H]-	5'-Methoxymatairesinoside*	Lignans and Coumarins	Lignans	1691201-82-7	2	559005	851000	719366	552934	484000	613755	172312	281995	213486	327807	860775	888287	323852	332565	373871	-
Lagp004342	523.14	361.1	522.137	C24H26O13	[M+H]+	5,2',5'-Trihydroxy-3,7,4'-trimethoxyflavone-2'-O-β-D-glucoside	Flavonoids	Flavones	-	1	3.97062e+06	1.30373e+06	2.98001e+06	4.27345e+06	3.98646e+06	3.66072e+06	3.47332e+06	2.51587e+06	2.37542e+06	2.01073e+06	1.95e+06	2.3293e+06	3.16037e+06	2.95647e+06	2.83603e+06	-
pmp000172	477.139	315.08	476.132	C23H24O11	[M+H]+	5,2'-Dihydroxy-7,8-dimethoxyflavone glycoside	Flavonoids	Flavones	-	3	60545.1	35547.5	47656.3	180010	190972	376330	56886.5	120658	45221.2	88020.3	68617.2	27051	67564	111409	127607	-
Yyyn008289	313.07	298.05	314.079	C17H14O6	[M-H]-	5,3'-Dihydroxy-7,4'-Dimethoxyflavone	Flavonoids	Flavones	32174-62-2	1	15690.7	7744.23	10175.5	364270	495835	292533	15542.1	25365.6	18520.2	78169	12375.2	47699.2	94359.5	99387.5	97932.5	-
Lajp005753	493.13	331.08	492.127	C23H24O12	[M+H]+	5,3'-dihydroxy-6,7,4'-trimethoxyflavone-8-O-β-D-glucoside	Flavonoids	Flavones	-	1	3.32328e+06	7.55346e+06	5.49758e+06	1.11757e+07	1.14753e+07	1.15298e+07	7.60406e+06	1.04066e+07	7.72721e+06	2.96688e+06	3.082e+06	3.33508e+06	8.37848e+06	5.68803e+06	4.64657e+06	-
Lmgp008448	317.103	167.034	316.095	C17H16O6	[M+H]+	5,4'-Dihydroxy-7,3'-dimethoxyflavanone	Flavonoids	Flavanones	66568-98-7	3	7274.27	23625.8	26393.9	107822	139723	241160	12487.4	16012.6	20463.4	26132.5	5306.12	16659.9	48435.1	56066.7	58286.3	-
Zmjp004852	509.128	347.076	508.122	C23H24O13	[M+H]+	5,6,3',4'-Tetrahydroxy-3,7-dimethoxyflavone-6-O-glucoside*	Flavonoids	Flavones	-	1	625873	314067	373765	1.02375e+06	1.31281e+06	2.72625e+06	827726	339847	268554	1.1852e+06	2.28379e+06	2.53312e+06	821994	1.41228e+06	1.08671e+06	-
Layp005773	521.17	359.11	520.158	C25H28O12	[M+H]+	5,6,7,3',-Tetramethyl-4'-hydroxyflavone glucoside	Flavonoids	Flavones	-	3	59271.4	15837.3	54880.3	256111	164541	204760	72974.1	73037.9	69727.1	66776.8	164385	61655.8	104214	104757	103648	-
Zbzp007397	181.12	135.12	180.115	C11H16O2	[M+H]+	5,6,7,7a-tetrahydro-4,4,7a-trimethyl-2(4H)-benzofuranone	Others	Others	15356-74-8	1	57053.8	66096.7	69892.7	72784.7	62774	89794	110814	443033	674489	38803.1	38729.6	49256.9	179399	186800	144435	-
Zmjp004795	301.072	286.046	300.063	C16H12O6	[M+H]+	5,6,7-Tetrahydroxy-8-methoxyflavone*	Flavonoids	Flavones	-	3	11846.3	8983.6	13397	91504.2	81565.6	82758.7	11000.5	20763.3	10918.8	88763.8	34602.5	102873	64640.8	51789	68742	-
Wcop004851	177.05	117.03	176.047	C10H8O3	[M+H]+	5,6-dimethyl-2-benzofuran-1,3-dione	Terpenoids	Sesquiterpenoids	5999-20-2	1	2.33422e+06	2210000	2.51567e+06	1.36068e+06	1720000	2.48493e+06	774951	1.05294e+06	1.02692e+06	1.84026e+06	3.86535e+06	1.63599e+06	1.5019e+06	1.3217e+06	1.52443e+06	-
Zmhn003257	299.06	284.04	300.063	C16H12O6	[M-H]-	5,7,2'-Trihydroxy-8-methoxyflavone	Flavonoids	Flavones	-	1	34332.2	20131.1	13685	85029.7	104420	76156.8	9086.47	26075	19712.7	66505.5	33945.2	111489	126726	73610.4	72873.1	-
Hmqn003268	303.052	151.03	304.058	C15H12O7	[M-H]-	5,7,3',4',5'-Pentahydroxydihydroflavone	Flavonoids	Flavanones	-	3	109064	81200	97383.2	186956	289000	195688	178211	206430	193263	225904	153436	204265	175275	206301	215172	-
Zmjp002244	291.09	139.04	290.079	C15H14O6	[M+H]+	5,7,3',4',5'-Pentahydroxyflavan (Tricetiflavan)*	Flavonoids	Flavanols	-	1	8.34794e+06	7.58178e+06	1.09283e+07	1.07861e+07	1.11546e+07	1.28357e+07	9.47661e+06	8.62736e+06	1.07842e+07	1.20796e+07	1.11861e+07	1.20081e+07	1.13185e+07	1.1605e+07	1.14332e+07	-
Lahp003659	453.14	139.04	452.132	C21H24O11	[M+H]+	5,7,3',4',5'-pentahydroxyflavan glucoside	Flavonoids	Other Flavonoids	-	3	52924.6	29816.5	30553.2	162534	221259	131944	42716.1	203784	166856	78006.6	121230	126639	167688	106685	96010.6	-
Lmnp002448	641.17	479.11	640.164	C28H32O17	[M+H]+	5,7,3',4'-Tetrahydroxy-6-methoxyflavone-8-C-[glucosyl-(1-2)]-glucoside	Flavonoids	Flavones	-	3	340269	404612	350076	89924.5	112229	69117.1	564946	423619	290165	136113	133277	118332	364705	196385	178597	-
Hajp007218	301.071	286.049	300.063	C16H12O6	[M+H]+	5,7,3',5'-tetrahydroxy-6-methylfavanone*	Flavonoids	Flavones	-	3	9458.26	9614.85	9501.58	80045.7	96965.1	66844.2	10937.9	20949.2	20813.3	83756.8	27780	97412.4	46436.9	55820.4	44162.6	-
Lssp210437	301.07	286.05	300.063	C16H12O6	[M+H]+	5,7,4'-Trihydroxy-3'-methoxyisoflavone; 3'-O-Methylorobol	Flavonoids	Isoflavones	36190-95-1	3	18380.9	5955.12	12272.5	79212.7	79214.1	85470.4	14290.1	20037	15638.7	75067.2	34829.5	91342.4	59678	60564.8	66469.2	-
Lmnp202682	595.17	463.13	594.159	C27H30O15	[M+H]+	5,7,4'-Trihydroxy-8-methoxyflavone-6-C-[Xylosyl-(1-2)]-glucoside	Flavonoids	Flavones	-	3	49359.9	21947.6	53748.7	31914.3	72158.5	66701.9	65273.1	406485	251404	39487.4	41544.9	39357.1	97123.1	91212.3	110306	-
Zmhn001420	165.02	121.034	166.027	C8H6O4	[M-H]-	5,7-Dihydroxy-1(3H)-isobenzofuranone*	Phenolic acids	Phenolic acids	27979-58-4	3	188466	148050	155903	73407.3	99122.6	63607.6	93650.3	83605.7	125678	111201	91897.8	77971.2	109442	125493	101883	-
mws1474	345.1	284.07	344.09	C18H16O7	[M+H]+	5,7-Dihydroxy-3',4',5'-trimethoxyflavone	Flavonoids	Flavones	18103-42-9	2	181924	89804.6	241827	1.06308e+06	1.022e+06	533341	153885	90578	79444.9	560362	286000	256525	354558	387916	387604	C19807
pmf0367	177.019	89.0022	178.027	C9H6O4	[M-H]-	5,7-Dihydroxychromone	Others	Chromone	31721-94-5	3	54854.7	30880.1	44194.6	19652.5	40363	41771.6	37659.9	45792.5	26338.6	24566.5	72872	58956.3	34389.2	42006.6	39368.8	C09001
MW0169676	279.23	67.05	278.225	C18H30O2	[M+H]+	5,9,12-Octadecatrienoic acid	Lipids	Free fatty acids	16833-54-8	3	1.56336e+07	3.07204e+07	3.44176e+07	1.51054e+07	1.86977e+07	2.07634e+07	6.43664e+06	8.36994e+06	9.68634e+06	2.23451e+07	1.84524e+07	2.2714e+07	1.94706e+07	2.05388e+07	2.03402e+07	-
Hmtn001120	315.109	153.056	316.116	C14H20O8	[M-H]-	5-(2-Hydroxyethyl)-2-O-glucosylphenol	Phenolic acids	Phenolic acids	-	3	449616	300437	362507	5.42553e+06	3.29514e+06	4.79929e+06	553530	744157	788472	1.10725e+06	663347	633224	1.83521e+06	1.6794e+06	1.89508e+06	-
Wcgp003276	193.09	133.06	192.079	C11H12O3	[M+H]+	5-(2-hydroxypropyl)-3H-2-benzofuran-1-one	Others	Others	-	2	470835	214000	398012	352501	283000	967349	500212	265273	325592	27042	164985	87244.1	263356	238873	250964	-
Lmbn001467	158.082	116.072	159.089	C7H13NO3	[M-H]-	5-Acetamidopentanoic Acid	Organic acids	Organic acids	1072-10-2	3	405533	455667	492300	309103	595252	371685	444835	378830	381801	327866	356542	705743	580748	489652	428216	C03087
Latp002963	411.13	249.08	410.121	C19H22O10	[M+H]+	5-Acetonyl-6-glucosyl-7-hydroxy-2,6-methylchromone	Others	Chromone	-	3	100741	96202.3	107292	51665			42348.8	59039.4	65372.2	46299.2	68083.2	109835	76166.3	80512.7	68411.3	-
Lmqp000329	296.07	104.11	295.057	C8H14N3O7P	[M+H]+	5-Aminoimidazole ribonucleotide	Nucleotides and derivatives	Nucleotides and derivatives	25635-88-5	2	42159.6	170814	289386	281022	242174	351559	262621	236135	207441	184302	127293	114895	317265	236111	263422	-
pme0120	118.086	101.06	117.079	C5H11NO2	[M+H]+	5-Aminovaleric acid	Organic acids	Organic acids	660-88-8	3	74221.5	105000	121911	78603	73400	94256.7	133928	143794	98702.2	226915	330599	188454	133893	111619	88859.2	C00431
Lmmn003663	329.09	167.04	330.095	C14H18O9	[M-H]-	5-Glucosyloxy-2-Hydroxybenzoic acid methyl ester	Phenolic acids	Phenolic acids	-	1	3.49613e+06	1.96614e+06	2.58573e+06	3.51831e+07	3.72837e+07	3.74659e+07	5.52498e+06	8.42295e+06	3.37892e+06	2.04459e+07	3.03433e+07	1.52832e+07	1.53589e+07	1.63699e+07	1.72477e+07	-
MWStz073	102.055	84.0468	101.048	C4H7NO2	[M+H]+	5-Hydroxy-2-pyrrolidinone	Alkaloids	Pyrrole alkaloids	62312-55-4	3	73939.3	104204	144343	138012	156539	117635	84109.7	84973.2	81682.8	116888	108546	136587	89938.6	117566	122510	-
MWSprf117	221.09	130.06	220.085	C11H12N2O3	[M+H]+	5-Hydroxy-DL-tryptophan(5-HTP)	Amino acids and derivatives	Amino acids and derivatives	56-69-9	1	135205	77086.4	117464	146466	216272	196818	114108	98043	102290	78515	122300	96441.8	166607	149109	146634	C01017
pme2879	141.031	123.02	142.038	C5H6N2O3	[M-H]-	5-Hydroxymethyluracil	Nucleotides and derivatives	Nucleotides and derivatives	4433-40-3	3	111126	144579	105360	292710	161455	112408	128699	167223	254082	195103	114012	153622	142544	165009	135214	C03088
MWSslk149	169.05	95.05	168.042	C8H8O4	[M+H]+	5-Methoxysalicylic acid	Phenolic acids	Phenolic acids	2612-02-4	2	66519.4	31103.2	47974.7	88949.5	89182.7	76236.2	164157	165086	171473	122486	92842.3	187806	88919.6	103215	125241	-
MWS2910	242.113	126.066	241.106	C10H15N3O4	[M+H]+	5-Methyl-2'-Deoxycytidine	Nucleotides and derivatives	Nucleotides and derivatives	838-07-3	3	154302	199755	223332	335733	542205	303310	191432	249944	214900	110815	142730	269367	266741	263396	264810	C03592
MWSHC20125	335.078	135.046	336.084	C16H16O8	[M-H]-	5-O-Caffeoylshikimic acid	Phenolic acids	Phenolic acids	73263-62-4	3	319542	387936	360149	459535	492741	786425	364426	285344	203395	94054.4	184919	102618	269314	313739	365494	-
Zmhn001703	331.07	169.02	332.074	C13H16O10	[M-H]-	5-O-Galloyl-D-hamamelose*	Phenolic acids	Phenolic acids	-	1	45322.9	39031.5	23077.7	207614	199829	165361	71186.3	58342.9	44988.7	85281.2	77390.6	39376.9	203753	151121	146600	-
Lhmp122205	301.14	245.09	300.136	C18H20O4	[M+H]+	5-O-Methyllatifolin	Others	Others	-	3	35154.5	42323	62865.7	61562	56448.1	56048.2	56569.7	53643.1	53507.7	60190.4	53243.2	51812.9	67828.1	65994.2	59386.5	-
MWSmce417	453.17	291.13	452.168	C22H28O10	[M+H]+	5-O-Methylvisammioside	Others	Chromone	84272-85-5	3				331357	244142	255188	43665.3	66269.9	59661.9	124816	82859.9	89474.4	101610	86238.9	143594	-
pmb3074	337.09	191.06	338.1	C16H18O8	[M-H]-	5-O-p-Coumaroylquinic acid	Phenolic acids	Phenolic acids	1899-30-5	2	2.41393e+06	896000	1.39748e+06	233779	200000	335649	920215	1.99947e+06	1.21549e+06	868600	664961	1.02103e+06	442953	697120	929867	C12208
pmb3066	481.135	319.2	482.142	C22H26O12	[M-H]-	5-O-p-Coumaroylshikimic acid O-glucoside	Phenolic acids	Phenolic acids	-	3	91427.6	64600	84432.2	118072	145000	164233	35556.4	42882.7	57768.9	87988.7	72368	71102.2	83453.1	92133.2	107184	-
Wbwp010459	343.15	163.07	342.147	C20H22O5	[M+H]+	5-[(2r,3s,4s,5s)-5-(2h-1,3-benzodioxol-5-yl)-3,4-dimethyloxolan-2-yl]-2-methoxyphenol	Lignans and Coumarins	Lignans	-	3	1.9617e+06	2350000	3.31398e+06	2.74886e+06	2940000	3.07966e+06	3.253e+06	3.13243e+06	3.25571e+06	3.23691e+06	3.225e+06	3.04089e+06	3.09342e+06	3.18791e+06	2.92679e+06	-
Wcfp005519	163.04	133.03	162.032	C9H6O3	[M+H]+	5-hydroxyindene-1,3-dione	Terpenoids	Sesquiterpenoids	131977-61-2	3	968366	1130000	1.00815e+06	1.26992e+06	911000	1.20281e+06	942230	1.26068e+06	1.0513e+06	1.1425e+06	1.16836e+06	1.10427e+06	887993	897140	870193	-
Lmbn004685	311.22	223.17	312.23	C18H32O4	[M-H]-	5S,8R-DiHODE; (5S,8R,9Z,12Z)-5,8-Dihydroxyoctadeca-9,12-dienoate	Lipids	Free fatty acids	-	2	9750.68	46792.7	17331.8	5560.64	4762.49	5838.51	5974.74	42192.5	51519.1	38693.2	48894.9	9102.77	12013.7	9692.3	9396.45	C20186
Lmmn003577	559.11	287.06	560.117	C26H24O14	[M-H]-	6'-O-(3,4,5-Trihydroxybenzyl)mangiferin	Others	Others	-	3	178050	113228	96830.7	93935.4	176307	180537	55356.2	167220	85640.6	221923	190989	189927	139374	150390	195999	-
Hmbn002692	517.16	175.04	518.164	C22H30O14	[M-H]-	6'-O-Feruloyl-D-sucrose	Phenolic acids	Phenolic acids	118230-77-6	1	423937	281918	286185	522749	790428	263830	246884	1.46927e+06	133442	640527	1.20569e+06	1.22258e+06	344836	369467	409802	-
Hmcn000773	507.173	179.05	508.179	C21H32O14	[M-H]-	6'-O-Glucosylaucubin	Terpenoids	Sesquiterpenoids	-	3	69330.8	67000	61795.5	28246.7	43000	58327.3	117712	86786.9	38682.7	37552.2	117722	32041.9	57094.5	50366	70711.4	-
Wcsn010496	277.22	233.23	278.225	C18H30O2	[M-H]-	6,10,14-Trimethylpentadeca-5,9-Diene-2,13-Dione	Others	Others	-	2	139120	98520.8	83397.9	45742.5	38924.4	54986	32221	23121.1	29830	47255.9	80561.3	109920	87356.8	44037.5	55932.9	-
Cmpp003619	193.05	105.07	192.042	C10H8O4	[M+H]+	6,7-Dihydroxy-4-methylcoumarin	Lignans and Coumarins	Coumarins	529-84-0	3	49007.7	353037	368909	1.32695e+06	1.33111e+06	1.38902e+06	123447	389006	45737.3	123334	1.43293e+06	2.0004e+06	445271	365091	537789	-
Labp004779	538.23	175.07	537.221	C26H35NO11	[M+H]+	6,7-di-O-methyl-N-deacetylisoipecosidic acid	Alkaloids	Isoquinoline alkaloids	-	3	349197	901256	622771	336864	285919	397366	179135	249849	107439	554964	501049	370072	327819	485536	315432	-
Wbtn006810	287.05	135.04	288.063	C15H12O6	[M-H]-	6,7-dihydroxy-1,3-dimethoxyxanthen-9-one	Flavonoids	Other Flavonoids	-	1	267760	100204	240024	7.7746e+06	7.80503e+06	6.73199e+06	2.32667e+06	3.00925e+06	2.60331e+06	6.277e+06	3.79034e+06	4.87615e+06	3.66193e+06	4.42428e+06	4.52467e+06	-
zjbp110804	357.13	307.1	356.126	C20H20O6	[M+H]+	6,7-dimethoxy-2-[2-(4'-hydroxy-3'-methoxyphenyl)ethyl]chromone	Others	Chromone	-	3	77778.4	82360.4	81721.4	52441.6	62850.8	58871.8	53431.4	52817.9	59355.9	72723.4	66016.9	97379.9	299261	298378	299988	-
zjbp110819	311.13	251.11	310.12	C19H18O4	[M+H]+	6,7-dimethoxy-2-[2-phenylethyl]chromone	Others	Chromone	-	3	419140	413320	586443	386212	122132	411507	154563	96002.9	61027.6	433534	102916	465887	483618	438319	247327	-
Wcfp003475	325.14	191.08	324.132	C15H20N2O6	[M+H]+	6,7-dimethyl-4-(2,3,4,5-tetrahydroxypentyl)-1H-quinoxaline-2,3-dione	Others	Others	-	3	96943.7	267367	328719	158556	160274	140057	265018	286038	220312	220334	283009	211545	292812	293769	283211	-
Lmln007483	329.23	171.101	330.241	C18H34O5	[M-H]-	6,9,10-Trihydroxyoctadec-7-enoic acid; Sanleng acid	Lipids	Free fatty acids	-	1	1.05704e+07	1.11875e+07	1.11985e+07	4.03016e+06	5.05884e+06	5.44719e+06	2.60235e+06	6.68878e+06	6.2597e+06	4.13213e+06	3.9977e+06	4.12682e+06	7.37729e+06	7.5656e+06	7.64236e+06	-
pme0274	132.1	69.07	131.095	C6H13NO2	[M+H]+	6-Aminocaproic acid	Organic acids	Organic acids	60-32-2	2	3.5356e+06	5.42032e+06	4.22908e+06	5.2122e+06	5.02412e+06	6.1821e+06	4.50835e+06	2.36991e+06	2.38583e+06	2.36139e+06	3.4304e+06	4.59076e+06	3.3865e+06	3.24838e+06	3.37882e+06	C02378
Lmjp003655	463.12	301.08	462.116	C22H22O11	[M+H]+	6-C-MethylKaempferol-3-glucoside*	Flavonoids	Flavonols	-	1	401743	271509	405278	2.29423e+06	2.3886e+06	2.04733e+06	226878	323610	267337	879917	647872	367198	1.21001e+06	1.07668e+06	1.12132e+06	-
Lmmp004257	463.12	317.06	462.116	C22H22O11	[M+H]+	6-C-Methylquercetin-3-O-rhamnoside	Flavonoids	Flavonols	-	2	486555	362778	422093	4.83631e+06	3.52435e+06	3.08717e+06	298847	320307	371287	1.07062e+06	624558	1.11443e+06	1.27306e+06	1.56317e+06	1.20896e+06	-
Lmmp002963	625.18	317.06	624.169	C28H32O16	[M+H]+	6-C-Methylquercetin-3-O-rutinoside	Flavonoids	Flavonols	-	1	3.03323e+06	2.56039e+06	2.61278e+06	5.38972e+06	7.1742e+06	6.53644e+06	1.81019e+06	2.12294e+06	1.50316e+06	3.18063e+06	3.17049e+06	3.2245e+06	3.93463e+06	4.96661e+06	3.8122e+06	-
MWSslk102	155.012	119.036	154.005	C5H3ClN4	[M+H]+	6-Chloropurine	Nucleotides and derivatives	Nucleotides and derivatives	87-42-3	3	173361	239000	217291	166088	237000	197202	210075	286932	198988	207077	176375	234232	223600	246232	208210	-
Lmdn001560	345.12	165.06	346.126	C15H22O9	[M-H]-	6-DeoxyCatalpol	Terpenoids	Monoterpenoids	99499-99-7	2	78438.2	59159.1	65981.8	259544	243454	380997	53859.4	137415	119053	180890	113050	139194	125415	134439	110983	-
pmp001198	132.1	57.03	131.095	C6H13NO2	[M+H]+	6-Deoxyfagomine	Alkaloids	Piperidine alkaloids	197449-09-5	3	1.34972e+06	2.31679e+06	1.79661e+06	3.14493e+06	3.28999e+06	2.426e+06	2.70268e+06	1.98895e+06	1.51644e+06	2.36525e+06	1.67821e+06	1.55441e+06	1.57167e+06	1.62388e+06	1.56415e+06	-
pmp001309	465.1	303.05	464.096	C21H20O12	[M+H]+	6-Hydroxykaempferol-7-O-glucoside	Flavonoids	Flavonols	-	1	1.68761e+06	1.00409e+06	3.2348e+06	2.50063e+06	2.5064e+06	1.63377e+06	781336	1135389	1.40515e+06	2.50753e+06	2.78127e+06	2.89936e+06	2.78989e+06	2.28056e+06	2.43521e+06	-
Hmcn001884	463.089	301.03	464.096	C21H20O12	[M-H]-	6-Hydroxyluteolin 5-glucoside*	Flavonoids	Flavones	-	3	2.29833e+06	1.22309e+06	1.60935e+06	895557	832839	871935	425193	571026	621270	1.4259e+06	2.04133e+06	1.64919e+06	1.64105e+06	1.26659e+06	1.3189e+06	-
pmn001352	393.12	231.1	394.126	C19H22O9	[M-H]-	6-Hydroxyrumicin-8-O-D-glucoside	Quinones	Anthraquinone	-	3	5299.94	37068.5	26467.2				68171.9	87830.5	77243.7	208818	156824	343628	162096	168812	272753	-
Lmjp003295	479.118	317.073	478.111	C22H22O12	[M+H]+	6-Methoxykaempferol-3-O-glucoside*	Flavonoids	Flavonols	63422-27-5	1	3.83222e+07	1.90844e+07	1.74125e+07	5.81087e+07	3.02441e+07	4.0938e+07	1.45945e+07	1.00306e+07	9.71349e+06	2.80707e+07	3.63121e+07	3.20788e+07	2.45372e+07	4.03231e+07	1.63253e+07	-
MWSHY0202	237.091	135.047	236.084	C16H12O2	[M+H]+	6-Methylflavone	Flavonoids	Flavones	29976-75-8	3	72394.1	45700	77063.7	195833	183000	280150	152975	80473.8	121824	97115.8	91170.7	117784	242581	238906	252335	-
Zmhn001793	341.09	179.03	342.095	C15H18O9	[M-H]-	6-O-Caffeoyl-D-glucose*	Phenolic acids	Phenolic acids	-	1	1.30939e+06	1.25334e+06	1.9423e+06	415606	678843	735389	268650	352718	250438	986682	1.50214e+06	1.20139e+06	858261	639271	817383	-
Lman003972	433.114	161.025	434.121	C21H22O10	[M-H]-	6-O-Caffeoylarbutin*	Phenolic acids	Phenolic acids	136172-60-6	3	217362	203831	227708	204939	273658	298475	317480	224709	285245	314944	256090	289808	222624	348729	253969	-
Zmhn002334	355.1	193.05	356.111	C16H20O9	[M-H]-	6-O-Feruloyl-β-D-glucose	Phenolic acids	Phenolic acids	137887-25-3	2	27291.4	50420.8	31317.9	44688.2	59456.1	65207.4	95628.8	65888.6	57568.9	254834	180202	214525	75897.9	54560.9	74838.6	-
Lmfn000604	331.07	169.01	332.074	C13H16O10	[M-H]-	6-O-Galloyl-β-D-glucose*	Phenolic acids	Phenolic acids	13186-19-1	1	58015.5	48928.5	77269.3	392783	463108	491606	141036	128718	145371	172099	139310	94219.9	232869	238290	242063	-
Wasn000495	311.099	89.0241	312.106	C11H20O10	[M-H]-	6-O-alpha-L-arabinopyranosyl-D-glucopyranose	Others	Saccharides	14116-69-9	3	75610.4	81340.2	80549.9	93260.8	87425.6	83445.8	60773.2	81038.4	84379.7	65739.3	51772.9	89035.9	115874	73761.2	74442.9	C01625
Lmfn003035	325.092	145.03	326.1	C15H18O8	[M-H]-	6-O-p-Coumaroyl-β-D-glucose*	Phenolic acids	Phenolic acids	114297-65-3	1	157690	114156	136815	1.46754e+06	1.3727e+06	753470	365673	388904	321935	109854	290574	147784	383855	568171	508040	-
Walp003622	340.103	178.049	339.095	C15H17NO8	[M+H]+	6-beta-d-glucopyranosyloxyindole-3-carboxylic acid	Alkaloids	Plumerane	-	3	48885.1	57145.7	74235.7	196521	204684	162912	129654	182186	556053	139950	369243	130636	112968	144582	137334	-
Lhmp122220	315.12	149.06	314.115	C18H18O5	[M+H]+	6a,3,9-trimethoxypterocarpan	Others	Others	-	3	35893.8	34333.7	61399.1	60239.7	50656.7	57317.5	56705.5	60291.5	56003.6	58357.6	67471.5	65441.2	60714.1	70508.2	62800.2	-
Zmhp004065	345.1	330.07	344.09	C18H16O7	[M+H]+	7,8-Dihydroxy-5,6,4'-trimethoxyflavone	Flavonoids	Flavones	-	1	56971.4	30623.4	76359.3	355823	362764	170939	36795.8	34722.6	29461	197261	98830	89131.6	105795	126354	121327	-
HX1341	163.039	89.0379	162.032	C9H6O3	[M+H]+	7-hydroxy-2H-1-benzopyran-2-one	Lignans and Coumarins	Coumarins	-	3	1.11831e+06	710135	774027	2.32247e+06	1.72946e+06	1.94185e+06	1.01283e+06	867655	783794	817698	772151	872714	1.26234e+06	1.3037e+06	1.2267e+06	-
Zbln003676	385.13	205.05	386.137	C21H22O7	[M-H]-	7-hydroxy-4-methoxyphenanthrene-2-O-glucoside	Quinones	PhenAnthraquinones	-	2	972908	1190000	1.55872e+06	1.46726e+07	15200000	9.28366e+06	1.12769e+06	3.06846e+06	2.38071e+06	1.33102e+06	1.94716e+06	1.69223e+06	2.99597e+06	3.68701e+06	2.98578e+06	-
MW0015225	213.15	67.06	212.141	C12H20O3	[M+H]+	7-oxo-11-Dodecenoic acid	Lipids	Free fatty acids	54921-60-7	3	287489	408468	438346	187609	256080	248961	55310.6	192685	173258	253188	236906	285413	268490	239106	270573	-
Lmbn005287	311.223	249.225	312.23	C18H32O4	[M-H]-	7S,8S-DiHODE; (9Z,12Z)-(7S,8S)-Dihydroxyoctadeca-9,12-dienoic acid*	Lipids	Free fatty acids	143288-65-7	3	296214	37225.9	150227	41600.8	36280.4	40532.9	18230.5	19869.5	18590.2	113911	58856.4	65853.4	81341.4	72556.8	74839.1	C07354
Zmsn004995	419.17	359.11	420.163	C18H28O11	[M-H]-	7S-O-methyl morroniside	Others	Others	-	3	1.01653e+06	1.95614e+06	1.97771e+06	477990	196707	225235	795069	484527	442487	363401	439108	1.24844e+06	690007	449806	648833	-
Wcsn010524	265.22	265.22	266.225	C17H30O2	[M-H]-	8,11-Heptadecadienoic acid	Lipids	Free fatty acids	-	3	291486	246091	259208	120078	181048	167143	65575.9	95358.9	79135.8	207407	244570	280234	201008	159889	172207	-
WaYn002719	409.15	165.06	410.158	C20H26O9	[M-H]-	8,8''-Bisguaiacylglycerol	Lignans and Coumarins	Lignans	-	3	275121	412782	379726	401118	310177	313610	90844.4	113477	126378	301063	405875	561916	330584	433359	386833	-
Lmmp003672	593.17	441.11	592.158	C31H28O12	[M+H]+	8,8'-Methylenebiscatechin	Flavonoids	Flavanols	81555-08-0	1	1.54652e+06	1.49018e+06	1.88868e+06	1.0224e+06	1.26534e+06	1.34165e+06	1.31758e+06	1.96124e+06	2.2098e+06	1.77821e+06	3.87669e+06	2.84141e+06	2.02318e+06	1.71659e+06	2.0419e+06	-
Lmxn003152	389.14	167.07	390.153	C17H26O10	[M-H]-	8-Epiloganin	Terpenoids	Terpene	79172-04-6	3	57433.7	38897.5	53038	197948	246960	261574	96308.6	136120	99684.7	122837	148492	166136	138769	91502.8	92755.3	-
Hmgn004693	371.11	327.03	372.121	C20H20O7	[M-H]-	8-Hydroxy-α-conidendrin	Lignans and Coumarins	Lignans	-	3	59648.3	48877.3	48544.6	26176.7	35702.7	57506.4	18848	44624.3	52033.2	33443	33747.5	65174.5	67025.9	72271.3	48003.4	-
Lhgp080602	235.17	67.05	234.162	C15H22O2	[M+H]+	8-Keto-9(10)-α-patchoulene-4α-ol	Terpenoids	Sesquiterpenoids	-	2	47718.8	39288.7	44242.1	78574.4	88100.9	112306	77060.9	33085.3	53557.5	46251.8	45555.1	31650.7	94556	93209.4	89370.6	-
MWSHC20110	301.071	286.047	300.063	C16H12O6	[M+H]+	8-Methoxyapigenin*	Flavonoids	Flavones	57096-02-3	3	9538.67	5452.81	9873.65	81034.4	93782	61054.7		21404	15033.8	75109.5	37340	96501.7	60596.1	61930.7	55999.4	-
Lmpn006208	461.11	315.05	462.116	C22H22O11	[M-H]-	8-Methoxykaempferol-7-O-rhamnoside	Flavonoids	Flavonols	-	2	30711.8	31775	30711.8	271995	228402	209074	21363.3	18438.6	38335.7	65775.5	41507.4	79726.7	80003.7	117956	88374.7	-
MWSslk186	405.14	165.056	406.147	C17H26O11	[M-H]-	8-O-Acetylharpagide	Terpenoids	Monoterpenoids	6926-14-3	3	300703	212300	276490	101052	259670	98871.5	27251.4			66407.2	113215	143692	73881.5	43711.9	64747.1	-
Wcjp002598	146.06	91.05	145.053	C9H7NO	[M+H]+	8-hydroxyquinoline	Alkaloids	Quinoline alkaloids	148-24-3	1	411285	506000	665044	738215	731000	749588	551075	519199	540462	397096	574236	575040	541468	546115	613102	C19434
Lmbn005662	295.23	171.1	296.235	C18H32O3	[M-H]-	9(10)-EpOME;(9R,10S)-(12Z)-9,10-Epoxyoctadecenoic acid	Lipids	Free fatty acids	16833-56-0	1	2.20783e+06	3.86592e+06	2.78694e+06	1.00995e+06	1.27864e+06	1.03978e+06	337275	526948	486107	1.61918e+06	1.85816e+06	2.60432e+06	1.86087e+06	1.47775e+06	1.52144e+06	C14825
Hmqn003054	329.23	311.22	330.241	C18H34O5	[M-H]-	9,10,11-Trihydroxy-12-octadecenoic acid	Lipids	Free fatty acids	61911-67-9	1	603678	804394	843237	313942	421858	454285	138693	401062	367516	374658	362815	398424	456213	490656	522899	-
pmn001694	329.23	229.15	330.241	C18H34O5	[M-H]-	9,10,13-Trihydroxy-11-Octadecenoic Acid	Lipids	Free fatty acids	29907-57-1	1	6.68068e+06	9.30855e+06	9.35377e+06	4.28753e+06	5.54343e+06	5.00006e+06	1.28874e+06	4.0682e+06	3.41627e+06	5.17497e+06	4.58598e+06	5.87754e+06	5.19228e+06	5.54771e+06	5.93163e+06	C14835
Lmbn004240	329.23	199.13	330.241	C18H34O5	[M-H]-	9,10-Dihydroxy-12,13-epoxyoctadecanoic acid	Lipids	Free fatty acids	-	1	43432	142000	120448				39577.9	26348.4	43009.5	35019.5	25223.6	35279.9	27370.6	51568.1	60546.4	C14837
Lmbn003970	329.23	211.14	330.241	C18H34O5	[M-H]-	9,12,13-TriHOME; 9(S),12(S),13(S)-Trihydroxy-10(E)-octadecenoic acid	Lipids	Free fatty acids	97134-11-7	2	9.2893e+06	1.34185e+07	1.33093e+07	6.12561e+06	8.61199e+06	8.6372e+06	1.74778e+06	5.84588e+06	5.11957e+06	7.70553e+06	7.12969e+06	8.58559e+06	7.58757e+06	8.22492e+06	8.4767e+06	C14833
pmn001691	327.22	291.2	328.225	C18H32O5	[M-H]-	9,12,13-Trihydroxy-10,15-octadecadienoic acid	Lipids	Free fatty acids	-	1	241670	178368	102105	38143.8	48353.2	61568.1	13674.9	122955	124876	23559	38053.1	43282	149516	77991.4	78738.1	-
pmb1574	277.216	93.0699	276.209	C18H28O2	[M+H]+	9,12-Octadecadien-6-Ynoic Acid	Lipids	Free fatty acids	61481-29-6	3	2.45451e+06	3.27951e+06	4.78024e+06	1.86997e+06	2.66306e+06	3.46504e+06	640136	1.32032e+06	1.65768e+06	1.80245e+06	1.5935e+06	1.91094e+06	2.93149e+06	2.78703e+06	3.00313e+06	-
pmf0085	427.393	345.315	426.386	C30H50O	[M+H]+	9,19-Cyclolanost-24-en-3-ol (Cycloartenol)	Terpenoids	Triterpene	469-38-5	3	223253	245792	213212	242336	240677	237879	238042	242309	233416	224388	231813	219701	210602	236908	217584	C01902
mws1060	267.07	135.03	268.081	C10H12N4O5	[M-H]-	9-(Arabinosyl)hypoxanthine	Nucleotides and derivatives	Nucleotides and derivatives	7013-16-3	1	91150.6	71870.1	78377.6	254665	322895	220906	104430	399211	278626	92182.9	96246.6	76747.8	212724	193261	182267	-
Wcjp001256	268.1	136.06	267.097	C10H13N5O4	[M+H]+	9-Alpha-Ribofuranosyladenine*	Nucleotides and derivatives	Nucleotides and derivatives	-	1	3.5621e+06	2350000	2.87145e+06	3.45876e+06	3450000	3.58098e+06	1.53404e+06	1.87363e+06	1.67533e+06	2.14627e+06	2.12081e+06	1.66835e+06	2.41844e+06	2.6476e+06	2.55522e+06	-
Zmsp001773	268.11	136.07	267.097	C10H13N5O4	[M+H]+	9-Arabinosyladenine*	Nucleotides and derivatives	Nucleotides and derivatives	-	1	4.06701e+06	2630000	2.82895e+06	3.89109e+06	3600000	4.13486e+06	1.83608e+06	1.91576e+06	1.59976e+06	2.31492e+06	1.97365e+06	1.76621e+06	2.51699e+06	2.7716e+06	2.65027e+06	-
pmb2791	309.207	209.054	310.214	C18H30O4	[M-H]-	9-Hydroperoxy-10E,12,15Z-octadecatrienoic acid	Lipids	Free fatty acids	111004-08-1	3	198813	115106	161175	141724	150082	147934	33462.1	90789	102664	49721.1	65736.6	41660.2	121331	119764	119679	C16321
MWS80006	311.22	293.21	312.23	C18H32O4	[M-H]-	9-Hydroperoxy-9Z,11E-Octadecadienoic Acid	Lipids	Free fatty acids	-	2	70982.4	100077	99137.5	52553.8	53874.5	67659.6	42512.7	96086.1	167810	41461.7	78353.7	72068.4	92334.9	67643	81967.5	-
pmb2786	293.212	235.172	294.219	C18H30O3	[M-H]-	9-Hydroxy-10,12,15-octadecatrienoic acid*	Lipids	Free fatty acids	89886-42-0	3	34172.5	31889.5	31391.7	19091.3	20975.6	17674.2	4949.21	11840.3	7323.32	11514.9	20018	18861	25925.3	17996.4	19716.4	C16326
Zmyn004449	309.21	171.1	310.214	C18H30O4	[M-H]-	9-Hydroxy-12-oxo-10(E),15(Z)-octadecadienoic acid	Lipids	Free fatty acids	-	2	407614	254485	381569	125446	140034	151787	184992	348398	370952	161136	128868	124401	259444	239003	260365	C21923
pmn001689	311.223	223.172	312.23	C18H32O4	[M-H]-	9-Hydroxy-12-oxo-15(Z)-octadecenoic acid*	Lipids	Free fatty acids	-	3	15264.5	32600	21362.2	58071.4	118000	144799				11726	35150.6	54357	43147.1	45306.5	49961.2	C21924
Rfmb087	311.223	293.213	312.23	C18H32O4	[M-H]-	9-Hydroxy-13-oxo-10-octadecenoic Acid	Lipids	Free fatty acids	-	3	1.33872e+06	1.21114e+06	1.44391e+06	872399	1.06566e+06	1.23987e+06	365581	957225	896251	504592	651258	486380	910503	903270	947246	-
MW0015391	297.24	67.05	296.235	C18H32O3	[M+H]+	9-Hydroxyoctadeca-10,12-dienoic acid	Lipids	Free fatty acids	10075-11-3	3	402970	840635	1.07384e+06	430217	527876	442000	165028	243513	197498	687708	712227	1.07739e+06	629696	581558	577686	-
zjbp111606	235.17	105.07	234.162	C15H22O2	[M+H]+	9-Hydroxyselina-4,11-dien-14-al	Terpenoids	Sesquiterpenoids	-	3	25820.5	30681.8	31923.8	351567	367974	313954	48297	46448.5	64994.6	42424.2	70403.9	45256.3	102173	134559	125068	-
Wcdp007645	295.23	151.11	294.219	C18H30O3	[M+H]+	9-Oxo-10,12-Octadecadienoic Acid	Lipids	Free fatty acids	54665-32-6	1	1.10816e+06	1060000	1.8994e+06	903650	1210000	1.36071e+06	335453	1.0441e+06	1.08699e+06	596975	694161	702629	1.18721e+06	1.1878e+06	1.26593e+06	-
pmb2787	293.212	275.202	294.219	C18H30O3	[M-H]-	9-Oxo-10E,12Z-octadecadienoic acid	Lipids	Free fatty acids	54232-59-6	3	215415	192740	177199	80316.6	91541.1	95645.3	14314.3	41078.2	74267.1	64878.8	75620.4	55379.8	154008	122005	108173	C14766
Hmqp005411	297.24	81.07	296.235	C18H32O3	[M+H]+	9-Oxo-12Z-Octadecenoic acid*	Lipids	Free fatty acids	112543-32-5	1	633159	1.06277e+06	1.43857e+06	544602	762548	596680	222743	325690	294608	843692	917383	1.26118e+06	827592	745474	771103	-
Wcdp007789	295.23	81.07	294.219	C18H30O3	[M+H]+	9-Oxooctadeca-10,12-Dienoic Acid	Lipids	Free fatty acids	-	1	525309	766000	907847	383740	468000	494046	269757	494579	462258	594759	443293	676764	579828	578872	546402	-
Zmjn004133	311.223	293.214	312.23	C18H32O4	[M-H]-	9S-Hydroperoxy-10E,12Z-octadecadienoic acid	Lipids	Free fatty acids	5502-91-0	3	2.10698e+06	1.66777e+06	1.87981e+06	826123	931441	1.00361e+06	328556	935312	554493	695205	673587	418886	1.29924e+06	1.10895e+06	1.08368e+06	C14827
Rfmb091	295.23	195.14	296.235	C18H32O3	[M-H]-	9S-Hydroxy-10E,12Z-octadecadienoic acid*	Lipids	Free fatty acids	15514-85-9	1	5.00659e+06	1.14413e+07	6.71004e+06	1.05733e+06	1.27634e+06	1.12486e+06	1.34638e+06	1.08169e+06	870394	1519393	1.39142e+06	2.18311e+06	3.06683e+06	2.18313e+06	2.38418e+06	C14767
Zbsp004404	447.13	297.08	446.121	C22H22O10	[M+H]+	Acacetin-6-C-glucoside	Flavonoids	Flavones	-	3				29595.8	46405.9	193326	6589.87	162347	50826.8	5533.55	26521.9	6618.61	40869.2	55286.1	37565.1	-
Zbjp005497	695.18	285.08	694.174	C31H34O18	[M+H]+	Acacetin-7-O-(6''-O-malonyl)sophorobiglycoside	Flavonoids	Flavones	-	3	98002.9	29043.7	80751.9	29823.6	58995.7	19067.2	117908	175061	118858	102969	70774.2	84382.6	88919.6	84351.5	100737	-
Lasp003707	225.08	119.05	224.069	C11H12O5	[M+H]+	Acropyrone	Phenolic acids	Phenolic acids	-	3	106183	125000	153659	1.4135e+06	1010000	2.65821e+06	7864.08	113136	75064.5	165204	872275	475626	672440	458901	701051	-
Sayp006468	357.13	307.1	356.126	C20H20O6	[M+H]+	Acutissimalignan B	Lignans and Coumarins	Lignans	-	3	80239.8	85200	116672	47495.4	49000	76185.6	68984.2	77437	83749.5	91217.3	63664.7	102968	336178	363475	359590	-
MWSHC2054	136.062	119.036	135.054	C5H5N5	[M+H]+	Adenine	Nucleotides and derivatives	Nucleotides and derivatives	73-24-5	1	4.28198e+06	6980000	6.25154e+06	7.67437e+06	8190000	8.04607e+06	3.20339e+06	3.73461e+06	7.79734e+06	3.50246e+06	4.48909e+06	7.4582e+06	4.11811e+06	4.9201e+06	4.85237e+06	C00147
Zmjn001030	346.057	211.002	347.063	C10H14N5O7P	[M-H]-	Adenosine 2'-Phosphate	Nucleotides and derivatives	Nucleotides and derivatives	130-49-4	3	139008	96716.6	129927	55197.6	36891.4	79285.7	46844.5	23239	31462.3	27205.1	51473.1	35430.2	67301.3	64463.9	63239.8	C00946
pmb0981	348.07	136.062	347.063	C10H14N5O7P	[M+H]+	Adenosine 5'-monophosphate	Nucleotides and derivatives	Nucleotides and derivatives	61-19-8	3	232831	246734	309304	494650	525457	483768	146643	66445.7	53758.2	107488	109251	34373.4	249986	300404	259734	C00020
pme0230	268.1	136.06	267.097	C10H13N5O4	[M+H]+	Adenosine*	Nucleotides and derivatives	Nucleotides and derivatives	58-61-7	1	3.49555e+06	2.00467e+06	2.65832e+06	3.36657e+06	3.06094e+06	3.16837e+06	1.60876e+06	1.79652e+06	1.40964e+06	1.84875e+06	1.91557e+06	1.67074e+06	2.39698e+06	2.5395e+06	2.1749e+06	C00212
mws0208	145.051	101.061	146.058	C6H10O4	[M-H]-	Adipic Acid*	Organic acids	Organic acids	124-04-9	3	553393	192875	417470	210655	201857	185451	166558	165661	179312	190291	197093	190761	263614	258120	270369	C06104
pme3285	275.09	139.04	274.084	C15H14O5	[M+H]+	Afzelechin (3,5,7,4'-Tetrahydroxyflavan)	Flavonoids	Flavanols	2545-00-8	1	511695	229000	417207	3.85083e+06	5680000	4.94973e+06	2.77094e+06	3.77945e+06	1.82277e+06	7.51115e+06	2.71935e+06	2.48283e+06	3.43981e+06	2.75769e+06	3.36555e+06	C09320
pmb0501	131.129	114.103	130.122	C5H14N4	[M+H]+	Agmatine	Alkaloids	Alkaloids	306-60-5	3	28373.1	45773.8	78060.2	56007.8	57709.1	80458.1	42273.5	38592	31843.9	38547	41541.7	54473.7	224864	157408	188045	C00179
MW0144517	352.15	141.06	351.143	C16H21N3O6	[M+H]+	Ala-Asp-Phe	Amino acids and derivatives	Amino acids and derivatives	-	3	208193	178867	285560	403541	315954	416429	150126	103290	125638	214592	200834	175443	218049	178589	220868	-
MW0105461	250.09	148.06	249.078	C8H15N3O4S1	[M+H]+	Ala-Cys-Gly	Amino acids and derivatives	Amino acids and derivatives	-	3	31497	34711.8	46700	260905	176478	288931	16900.8	326262	39323.2	2.99063e+06	4.46137e+06	3.81302e+06	878671	943293	811577	-
MWS201476	227.113	110.072	226.107	C9H14N4O3	[M+H]+	Ala-His	Amino acids and derivatives	Amino acids and derivatives	3253-17-6	3	364256	263545	332643	534503	533963	476792	293761	303468	249901	278844	452212	417331	299347	288890	325184	-
Lcsp001369	318.17	157.13	317.159	C13H23N3O6	[M+H]+	Ala-Ile-Asp	Amino acids and derivatives	Amino acids and derivatives	-	1	218186	189541	367879	475421	444789	471816	211438	131792	174226	207059	193521	305516	261485	292511	321215	-
MW0144704	258.14	84.08	257.138	C11H19N3O4	[M+H]+	Ala-Pro-Ala	Amino acids and derivatives	Amino acids and derivatives	-	3	284128	315600	426492	568060	416258	576518	165879	139828	119215	225956	288378	251985	306152	295545	268026	-
Lchn000012	537.2	327.12	538.205	C26H34O12	[M-H]-	Alangilignoside D	Others	Others	-	3	111852	233237	186572	177244	191675	156293	27957.4	59070.7	28287.6	135788	220265	162733	130780	99496.6	116019	-
Lcsp000520	187.107	70.0655	186.1	C8H14N2O3	[M+H]+	Alanylproline	Amino acids and derivatives	Amino acids and derivatives	13485-59-1	3	1.33777e+06	460664	468300	1.4467e+06	709920	1.57388e+06	623701	530530	844290	930530	398898	425575	1.03692e+06	1.01148e+06	1.01412e+06	-
MWSslk235	181.07	59.01	182.079	C6H14O6	[M-H]-	Allitol	Others	Saccharides	488-44-8	3	296331	281751	273393	266876	292465	326326	2.14797e+06	1.38051e+06	914205	389333	356681	389380	598827	429211	619779	-
pme3351	144.067	126.056	145.074	C6H11NO3	[M-H]-	Allysine(6-Oxo DL-Norleucine)	Amino acids and derivatives	Amino acids and derivatives	1962-83-0	3	53121.8	51698	11928.2	24562	25045.1	21610.2	4506.24	14427.2	12902.1	17273.5	15945.8	30729	39378.1	45594.1	31807.8	C04076
Lmqp002761	313.143	151.075	312.136	C19H20O4	[M+H]+	Alnusonol	Phenolic acids	Phenolic acids	52330-12-8	3	39411.1	52704.4	55865.7	30318.8	41002.7	31703.9	47751.2	39488.5	84124.5	69813.3	21610.4	34328.3	68805.8	31971.8	60156.9	-
Zmdn006929	255.067	213.056	256.074	C15H12O4	[M-H]-	Aloe-Emodin-9-Anthrone	Quinones	Anthraquinone	6247-99-0	3	22165.9	6240	15836.6	6668.06	5480	15504.5				5469.7	4078.75	11327.4	8353.23	8827.57	7467.23	C16760
pmn001336	431.098	269	432.106	C21H20O10	[M-H]-	Aloeemodin-8-O-glucoside	Quinones	Anthraquinone	-	3	92143.2	34162.8	82440.1	68195.3	106081	155631	80815.5	66695.9	65986.1	89111.1	96411	60925.5	149230	150364	117013	-
pme3096	118.015	74.0237	119.022	C3H5NO4	[M-H]-	Aminomalonic acid	Organic acids	Organic acids	1068-84-4	3	757352	1.07369e+06	778554	612784	2.11121e+06	2.4373e+06	202297	547359	563235	724947	242508	399525	1.01981e+06	876952	966768	C00872
Lmyp003934	349.27	123.08	348.266	C22H36O3	[M+H]+	Anacardic acid	Organic acids	Organic acids	16611-84-0	3	158028	130879	257790	958496	1.05106e+06	1.47863e+06	349061	335881	350789	473055	489157	429943	598607	600221	610417	C10759
Lmtn002233	327.11	165.05	328.116	C15H20O8	[M-H]-	Androsin	Phenolic acids	Phenolic acids	531-28-2	1	282618	350512	417547	8.11892e+06	5.20727e+06	5.09523e+06	177172	119754	167614	1.3053e+06	996937	752037	2.08269e+06	2.38541e+06	1.8411e+06	-
pmb2654	460.146	117.9	461.153	C19H27NO12	[M-H]-	Anthranilate-1-O-Sophoroside	Phenolic acids	Phenolic acids	-	3	2.09762e+06	2000000	1.4562e+06	2.99314e+06	698000	4.13759e+06	2.72199e+07	2.5597e+07	9.12318e+06	5.87234e+06	1.39847e+07	2.49795e+06	4.11827e+06	1.42446e+06	4.03526e+06	-
mws1078	138.055	92.0495	137.048	C7H7NO2	[M+H]+	Anthranilic Acid	Phenolic acids	Phenolic acids	118-92-3	3	117623	112004	138303	82649.3	104264	282140	72551.5	158002	121775	157648	317416	388255	139474	140929	137352	C00108
Wbmp008130	478.28	337.28	477.273	C26H39NO7	[M+H]+	Anthriscifolcine A	Alkaloids	Alkaloids	-	3	785007	464000	773830	825400	672000	594337	270057	727640	295096	1.19157e+06	677587	945891	2.27702e+06	2.284e+06	2.26608e+06	-
MWSmce329	185.08	125.059	184.074	C9H12O4	[M+H]+	Antiarol; 3,4,5-Trimethoxyphenol	Phenolic acids	Phenolic acids	642-71-7	1	78420.9	134000	115418	119665	233000	132469	190290	284676	260445	89006	63553.1	103760	231645	275539	222169	C10765
Lmgp004784	275.09	139.04	274.084	C15H14O5	[M+H]+	Apiferol	Flavonoids	Flavones	55167-29-8	1	9.77117e+06	9.04345e+06	1.5635e+07	4.79197e+07	4.41372e+07	5.24284e+07	2.41271e+07	2.10009e+07	2.45696e+07	5.66698e+07	3.79179e+07	3.28547e+07	3.30481e+07	3.78182e+07	3.41677e+07	-
MWS20148	433.113	271.074	432.106	C21H20O10	[M+H]+	Apigenin-4'-O-glucoside*	Flavonoids	Flavones	20486-34-4	1	215499	255000	407318	447502	985000	630472	181480	199382	97631.2	252509	751926	483399	838761	461817	874904	-
mws0072	433.11	271.06	432.106	C21H20O10	[M+H]+	Apigenin-5-O-glucoside	Flavonoids	Flavones	28757-27-9	2	194117	161000	202953	320430	413000	310460	472059	361766	246832	355435	428932	343366	1.16463e+06	1.25763e+06	1.18584e+06	-
mws1073	595.166	457.134	594.159	C27H30O15	[M+H]+	Apigenin-6,8-di-C-glucoside (Vicenin-2)	Flavonoids	Flavones	23666-13-9	3	168747	106512	141746	176504	171787	225307	44832.5	132583	239740	92387.9	124418	152909	138224	156106	218056	C10195
Lmtp002474	565.155	427.101	564.148	C26H28O14	[M+H]+	Apigenin-6-C-(2''-glucosyl)arabinoside	Flavonoids	Flavones	-	3	313325	290874	369926	499053	793586	801293	220617	524772	496418	156689	272155	273243	650894	744584	509182	-
Zbjp003463	565.156	433.11	564.148	C26H28O14	[M+H]+	Apigenin-6-C-(2''-xylosyl)glucoside	Flavonoids	Flavones	-	3	153674	66842	117576	165709	364335	296252	108283	613846	521854	84863.9	129412	89105.5	281353	455338	352429	-
MWSHY0008	433.113	313.072	432.106	C21H20O10	[M+H]+	Apigenin-6-C-glucoside (Isovitexin)*	Flavonoids	Flavones	38953-85-4	1	49193.1	31600	36082.1	50284.9	284000	338914	33664.4	164498	103418	23955.3	143667	104930	217411	220939	194819	C01714
pmb0626	757.219	433.4	756.211	C33H40O20	[M+H]+	Apigenin-6-C-glucoside-7-O-Sophoroside	Flavonoids	Flavones	-	3	3788.23	12299.7	19817.1		18920.1		12064.9	14091.6	29312.9	23636.7	31244	79596.7	20698.1	16934.5	28086.2	-
Lmpp003930	579.15	271.06	578.142	C30H26O12	[M+H]+	Apigenin-7-O-(6''-p-Coumaryl)glucoside	Flavonoids	Flavones	-	2		2.02455e+06		5.09895e+06	2.86366e+06	3.07676e+06	4.34476e+06	2.47666e+06	3.448e+06	3.79813e+06	3.25014e+06	3.29141e+06	3.4211e+06	2.34825e+06	4.27713e+06	-
Wajp004095	595.17	271.06	594.159	C27H30O15	[M+H]+	Apigenin-7-O-Gentiobioside	Flavonoids	Flavones	-	2	31752.7	64300	81166.5	65386.4	125000	72793	71329.5	257778	154626	59047.9	94952.8	39444.8	136206	235411	131111	-
MWSHY0189	433.11	271.07	432.106	C21H20O10	[M+H]+	Apigenin-7-O-glucoside(Cosmosiin)*	Flavonoids	Flavones	578-74-5	1	561267	75657.9	184093	216715	349948	490911	546795	491511	197671	427927	231476	429147	893051	1.04647e+06	954690	C04608
Zbsn004679	739.21	269.045	740.216	C33H40O19	[M-H]-	Apigenin-7-O-glucoside-4'-O-rutinoside	Flavonoids	Flavones	-	3			20053.4	228947	85394.5	181500	50657.5	20246.7	26639.5	119244	79150.2	148788	38358.4	39993.3	35102.8	-
MWSmce498	579.169	271.07	578.164	C27H30O14	[M+H]+	Apigenin-7-O-neohesperidoside (Rhoifolin)*	Flavonoids	Flavones	17306-46-6	3	1.72424e+06	2.11396e+06	1.73724e+06	3.21851e+06	3.39264e+06	4.66138e+06	2.31896e+06	2.07519e+06	3.99129e+06	2.17082e+06	3.02485e+06	2.68656e+06	1.62735e+06	3.65251e+06	3.12527e+06	C12627
pme0368	579.171	271.063	578.164	C27H30O14	[M+H]+	Apigenin-7-O-rutinoside (Isorhoifolin)*	Flavonoids	Flavones	552-57-8	3	769397	3.56092e+06	3.10372e+06	2.94163e+06	3.13809e+06	2.70314e+06	367357	2.28368e+06	6.07516e+06	5.99987e+06	5.42943e+06	5.50391e+06	3.16839e+06	1.72523e+06	3.71071e+06	-
Hmmp002447	725.2	433.11	724.221	C33H40O18	[M+H]+	Apigenin-7-O-rutinoside-4'-O-rhamnoside	Flavonoids	Flavones	-	3	16426.9	23232.4	37367.7	143717	187262	137539	36870.1	57266.5	24640.3	45442.1	66718.9	78009.5	71683.7	90561.9	90340.2	-
Lmtp002642	565.155	457.111	564.148	C26H28O14	[M+H]+	Apigenin-8-C-(2''-glucosyl)arabinoside	Flavonoids	Flavones	-	3	89797.5	105458	102568	221937	189759	283190	61297.8	123712	114481	47702.9	84369.1	129574	124998	193649	120386	-
MWSHY0181	433.11	313.07	432.106	C21H20O10	[M+H]+	Apigenin-8-C-Glucoside (Vitexin)*	Flavonoids	Flavones	3681-93-4	1	24217.8	18657.1	29619.9	58125.5	156882	168921	23940.6	148615	62519.9	27424.6	116255	70198.7	96033.1	115850	99793.6	C01460
Lhkp101525	457.13	163.04	456.127	C20H24O12	[M+H]+	Apiosylskimmin (Adicardin)	Lignans and Coumarins	Coumarins	103529-94-8	3	11711.5	72851.4	53158.2	104479	33440.2	80064.5	81087.5	68795.7	106265	98933	71080.9	127715	191012	220887	170194	-
MW0114174	165.04	75.01	166.048	C5H10O6	[M-H]-	Arabinonic acid*	Others	Saccharides	488-30-2	1	2.7872e+06	3.27457e+06	2.9666e+06	1.88486e+06	2.49852e+06	2.27959e+06	2.64258e+06	2.04946e+06	2.39387e+06	2.52803e+06	1.65263e+06	3.00946e+06	2.63344e+06	3.62865e+06	2.74969e+06	C00878
MWSmce675	271.08	108.02	272.09	C12H16O7	[M-H]-	Arbutin	Phenolic acids	Phenolic acids	497-76-7	1	115448	48673.5	70407.4	231910	207865	217376	129104	131150	159075	75606.9	90165.6	33116.3	246574	190226	209840	C06186
pmp000096	142.09	113.06	141.079	C7H11NO2	[M+H]+	Arecaidine	Alkaloids	Piperidine alkaloids	499-04-7	1	825107	800571	884858	564628	576036	1.3714e+06	675315	837064	811319	1.67045e+06	1.70155e+06	1.87111e+06	1.23455e+06	1.14128e+06	1.12556e+06	C10128
pmp000103	1155.28	867.21	1154.27	C60H50O24	[M+H]+	Arecatannin A2	Tannins	Tannin	79763-29-4	1	1.57887e+06	717541	1.90389e+06	2.14757e+06	2.94367e+06	2.06659e+06	2.81767e+06	2.46541e+06	2.22056e+06	2.42525e+06	1.82362e+06	1.76132e+06	2.45164e+06	2.26639e+06	2.07193e+06	C17893
pmp000100	867.21	715.2	866.206	C45H38O18	[M+H]+	Arecatannin B1	Tannins	Tannin	79763-28-3	2	9.37828e+06	7.10073e+06	9.89775e+06	1.03947e+07	1.10426e+07	9.6393e+06	8.40547e+06	9.61947e+06	1.00328e+07	9.02081e+06	9.61265e+06	1.04054e+07	1.12168e+07	1.14969e+07	1.28176e+07	C17892
pmp000101	867.21	715.2	866.206	C45H38O18	[M+H]+	Arecatannin C1	Tannins	Tannin	87727-69-3	2	2.62962e+06	2.66494e+06	2.12966e+06	3.75972e+06	4.1241e+06	3.49595e+06	2.95891e+06	2.27029e+06	2.52235e+06	2.92014e+06	2.61125e+06	1.60599e+06	2.08989e+06	2.412e+06	3.08204e+06	C17897
pmp000099	156.1	113.06	155.095	C8H13NO2	[M+H]+	Arecolidine; 3,4-Dimethoxy-1-Methyl-2H-Pyridine	Alkaloids	Piperidine alkaloids	57680-57-6	1	5966155	5.63671e+06	8.64844e+06	4.30918e+06	4.04967e+06	6.27723e+06	5.11481e+06	4.34937e+06	5.49649e+06	6.63196e+06	7.09522e+06	6.69778e+06	7.68949e+06	7.17006e+06	7.66546e+06	-
MWSslk020	156.1	72.94	155.095	C8H13NO2	[M+H]+	Arecoline	Alkaloids	Pyridine alkaloids	63-75-2	1	4.15624e+07	2.12157e+07	2.04124e+07	3.71577e+07	4.08506e+07	2.91066e+07	4.75909e+07	3.87209e+07	4.08631e+07	1.50126e+07	4.47244e+07	4.04644e+07	2.98842e+07	2.2792e+07	1.9703e+07	C10129
MWS201384	232.14	70.066	231.133	C8H17N5O3	[M+H]+	Arg-Gly	Amino acids and derivatives	Amino acids and derivatives	108347-93-9	3	491618	475693	651621	826027	730094	750616	315966	363601	357185	387191	365594	584084	488727	544525	531622	-
MW0145371	440.23	167.07	439.229	C17H29N9O5	[M+H]+	Arg-His-Gln	Amino acids and derivatives	Amino acids and derivatives	-	3	62752.1	72263.9	91944.3	1.00309e+06	908211	842911	164166	122535	167971	139807	102277	103217	310565	333572	305909	-
Zmdp000292	189.14	70.07	188.127	C7H16N4O2	[M+H]+	Arginine methyl ester*	Amino acids and derivatives	Amino acids and derivatives	-	1	5.19402e+06	6.43457e+06	7.0705e+06	4.6032e+06	2.26777e+06	4.4289e+06	5.3849e+06	1.76389e+06	879677	792902	1.05324e+06	1.38602e+06	3.01821e+06	2.81065e+06	2.77201e+06	-
pmb2657	289.115	131.083	290.123	C10H18N4O6	[M-H]-	Argininosuccinic acid	Organic acids	Organic acids	2387-71-5	3	266188	365274	371358	114205	125805	174688	167652	107745	152792	370086	245686	559159	276155	209308	243491	C03406
mws1094	287.056	259.065	288.063	C15H12O6	[M-H]-	Aromadendrin (Dihydrokaempferol)	Flavonoids	Flavanonols	480-20-6	3	35682.2	26900	26951.5	135419	161000	120844	117217	104168	106241	59713	48053.4	117947	73529	87455	81121.7	C00974
Lmtn002796	449.11	287.06	450.116	C21H22O11	[M-H]-	Aromadendrin-7-O-glucoside	Flavonoids	Flavanonols	28189-90-4	1	2.98069e+06	1.99406e+06	2.40754e+06	1.16036e+07	7.51583e+06	9.03666e+06	6.9018e+06	2.48666e+06	2.30003e+06	1.36646e+07	7.87e+06	8.30779e+06	6.35764e+06	4.40211e+06	6.34466e+06	-
Lmjp002718	207.14	95.08	206.131	C13H18O2	[M+H]+	Arteannuin A	Terpenoids	Sesquiterpenoids	82442-48-6	3	298609	210899	226802	1.64203e+06	1.72105e+06	948900	806021	1.02328e+06	1.12863e+06	630944	595517	423024	420507	1.10516e+06	841974	-
Ybnn006457	301.069	151.003	302.079	C16H14O6	[M-H]-	Artocarpanone	Flavonoids	Flavanones	-	3	88337.4	166831	125415	135310	92721.9	123777	63586	81794.8	88209.9	188132	98758.1	197905	272049	182241	195116	-
MW0145653	319.12	167.07	318.118	C11H18N4O7	[M+H]+	Asn-Ala-Asp	Amino acids and derivatives	Amino acids and derivatives	-	3	32365.5	72837.2	74183.8	46606.4	65462.2	260006	108144	109779	163154	162259	349040	209304	332980	622710	380914	-
MWS201387	289.162	175.119	288.155	C10H20N6O4	[M+H]+	Asn-Arg	Amino acids and derivatives	Amino acids and derivatives	2478-01-5	3	131799	118000	180451	319331	405000	310592	344974	246219	358315	261480	318569	259833	266441	240001	250176	-
MW0145710	293.09	139.04	292.084	C9H16N4O5S1	[M+H]+	Asn-Cys-Gly	Amino acids and derivatives	Amino acids and derivatives	-	3	3.49158e+06	3.18456e+06	5.27871e+06	5.25238e+06	5.56903e+06	6.03943e+06	4.43259e+06	4.16567e+06	5.27365e+06	6.85886e+06	6.54082e+06	6.3738e+06	5.70256e+06	5.6003e+06	6.02396e+06	-
MWS201388	246.109	141.066	245.101	C9H15N3O5	[M+H]+	Asn-Hyp	Amino acids and derivatives	Amino acids and derivatives	844640-50-2	3	71796	95500	121755	101061	128000	88710.6	93761.1	74467.3	83861.5	94175.7	118580	128944	99274.3	95827	93747.6	-
MWS201391	246.15	166.09	245.138	C10H19N3O4	[M+H]+	Asn-Ile	Amino acids and derivatives	Amino acids and derivatives	438533-59-6	1	2.83185e+06	4020000	4.5527e+06	4.30635e+06	4950000	5.13444e+06	1.85117e+06	2.30509e+06	1.94972e+06	3.23234e+06	3.84532e+06	4.91457e+06	3.18826e+06	3.36046e+06	3.14835e+06	-
Lcsp001308	361.17	200.14	360.164	C14H24N4O7	[M+H]+	Asn-Ile-Asp	Amino acids and derivatives	Amino acids and derivatives	-	2	98873.8	146549	199697	231521	273118	281237	114535	111283	113748	123117	133878	250136	124790	131471	132964	-
MWS201449	246.14	141.1	245.138	C10H19N3O4	[M+H]+	Asn-Leu	Amino acids and derivatives	Amino acids and derivatives	22601-71-4	1	2.5683e+06	3.44201e+06	4.59374e+06	4.45711e+06	4.66161e+06	4.93234e+06	1.54627e+06	2.36361e+06	1.72738e+06	2.96593e+06	3.56374e+06	4.76862e+06	2.8183e+06	2.80772e+06	2.66288e+06	-
MW0145824	376.18	213.12	375.175	C14H25N5O7	[M+H]+	Asn-Lys-Asp	Amino acids and derivatives	Amino acids and derivatives	-	3	243397	231572	300195	409605	566532	764351	230094	429930	221254	320815	500569	391653	276109	233985	420706	-
MW0145885	277.12	120.08	276.107	C9H16N4O6	[M+H]+	Asn-Ser-Gly	Amino acids and derivatives	Amino acids and derivatives	-	3	241291	512733	584833	963284	1.15689e+06	1.16481e+06	387537	514509	441811	743847	763601	829458	575718	635308	583342	-
MW0146011	306.13	161.06	305.122	C11H19N3O7	[M+H]+	Asp-Ala-Thr	Amino acids and derivatives	Amino acids and derivatives	-	3	482694	879654	892640	442793	655565	81763.4	420113	164348	115955	539887	627501	592131	609550	574057	660653	-
MW0146019	405.17	252.98	404.166	C14H24N6O8	[M+H]+	Asp-Arg-Asp	Amino acids and derivatives	Amino acids and derivatives	-	3	54801.8	31740.8	53119.4	272375	195025	219696	44413.1	74019.4	80928.2	74981.9	107856	77954.6	123999	111524	116312	-
MW0146042	379.13	216.09	378.121	C13H22N4O7S1	[M+H]+	Asp-Asn-Met	Amino acids and derivatives	Amino acids and derivatives	-	3	250053	214461	328656	350922	289009	336826	318951	205211	310319	348649	402497	384199	228313	234299	216176	-
MW0146060	336.11	155.07	335.096	C11H17N3O9	[M+H]+	Asp-Asp-Ser	Amino acids and derivatives	Amino acids and derivatives	-	3	175435	219004	368254	795845	1.36884e+06	805451	265966	364736	307571	234903	458555	296387	527684	553123	513863	-
MW0146082	319.13	216.1	318.118	C11H18N4O7	[M+H]+	Asp-Gln-Gly	Amino acids and derivatives	Amino acids and derivatives	-	3	66725.1	72901.3	150549	14489	33632.9	76615.5	173681	770158	1.07522e+06	63197.8	46165.8	36548.2	199935	199131	163240	-
MWS201408	263.087	136.039	262.08	C9H14N2O7	[M+H]+	Asp-Glu	Amino acids and derivatives	Amino acids and derivatives	6157-06-8	3	30048.9	41871.7	66684.7	102818	92585.6	67697.4	66391.9	52447.5	54933.3	49560.7	64243.6	76059	70386.2	71446.2	56660.3	-
MW0146129	418.17	272.11	417.165	C19H23N5O6	[M+H]+	Asp-His-Phe	Amino acids and derivatives	Amino acids and derivatives	-	3	59888.8	75755.1	70515.2	29220.4	22691	34068.3	174184	213519	157152	143439	32813.1	26264.7	74783.6	83011.7	72958.1	-
MW0146140	362.16	201.12	361.149	C14H23N3O8	[M+H]+	Asp-Ile-Asp	Amino acids and derivatives	Amino acids and derivatives	-	3	1.95944e+06	2.57921e+06	3.55808e+06	2.85604e+06	2.84357e+06	3.90707e+06	1.81902e+06	1.7536e+06	1.47402e+06	1.99673e+06	2.49278e+06	2.90245e+06	2.23423e+06	1.55502e+06	2.09433e+06	-
MW0146148	360.21	201.12	359.206	C16H29N3O6	[M+H]+	Asp-Ile-Ile*	Amino acids and derivatives	Amino acids and derivatives	-	1	416548	1.45096e+06	662030	685199	1.04926e+06	1.5878e+06	409025	611105	551479	754933	955844	1.39129e+06	907372	765963	1.03278e+06	-
Zbqp003309	360.21	201.12	359.206	C16H29N3O6	[M+H]+	Asp-Ile-Leu*	Amino acids and derivatives	Amino acids and derivatives	-	1	1.05292e+06	1.38747e+06	1.6243e+06	1.04433e+06	1.04082e+06	1.52464e+06	432610	679864	536942	699612	913797	1.31721e+06	893600	1.03903e+06	824306	-
MW0146158	348.18	201.12	347.169	C14H25N3O7	[M+H]+	Asp-Ile-Thr	Amino acids and derivatives	Amino acids and derivatives	-	3	379234	509077	779630	773625	918285	941812	293458	323321	379760	416989	792446	806979	484080	564309	568910	-
MW0146162	346.2	201.12	345.19	C15H27N3O6	[M+H]+	Asp-Ile-Val	Amino acids and derivatives	Amino acids and derivatives	-	3	559773	858765	999932	849879	1.16093e+06	1.67899e+06	566372	480081	334115	773333	743300	1.2015e+06	819386	936925	487206	-
MW0146163	318.17	137.06	317.159	C13H23N3O6	[M+H]+	Asp-Leu-Ala	Amino acids and derivatives	Amino acids and derivatives	-	3	187448	484815	444795	1.54175e+06	1.29239e+06	1.40582e+06	1.03354e+06	2.21209e+06	1.24838e+06	1.90086e+06	1.24823e+06	5.03106e+06	1.13621e+06	1.41861e+06	1.11045e+06	-
MW0146165	361.17	201.12	360.164	C14H24N4O7	[M+H]+	Asp-Leu-Asn	Amino acids and derivatives	Amino acids and derivatives	-	3	566278	824350	993690	626078	700635	800065	353605	433157	455870	557405	717002	722163	534066	646476	567636	-
MWS201455	262.14	84.0814	261.132	C10H19N3O5	[M+H]+	Asp-Lys*	Amino acids and derivatives	Amino acids and derivatives	5891-51-0	3	244388	942795	1.42905e+06	1.08677e+06	1.24138e+06	652810	372828	433441	577240	307474	1e+06	1.04984e+06	407702	347086	386944	-
MW0146363	265.08	191.04	264.078	C9H16N2O5S	[M+H]+	Asp-Met	Amino acids and derivatives	Amino acids and derivatives	-	3	328183	266829	474013	398386	406919	570409	611430	659629	982007	943585	770427	472175	564245	474670	501695	-
Lcsp002752	378.166	185.092	377.159	C18H23N3O6	[M+H]+	Asp-Pro-Phe	Amino acids and derivatives	Amino acids and derivatives	-	3	37915.5	20745.4	33800.4			16094.3		12176.1		17921	17978.1	20834.6	12174	24460.9	15918.5	-
MW0105879	320.12	188.07	319.117	C15H17N3O5	[M+H]+	Asp-Trp	Amino acids and derivatives	Amino acids and derivatives	71835-79-5	3	1.11971e+06	2.85357e+06	2.83325e+06	2.80405e+06	3.12994e+06	3.37286e+06	1.75809e+06	1.58428e+06	1.55063e+06	2.19132e+06	3.11677e+06	3.06984e+06	1.98979e+06	1.90361e+06	2.48824e+06	-
MW0105936	233.11	114.95	232.106	C9H16N2O5	[M+H]+	Asp-Val	Amino acids and derivatives	Amino acids and derivatives	13433-04-0	3	94258.9	194795	139885	171734	419629	558075	100814	185539	172302	154893	45763.5	101463	166571	222884	181887	-
MW0146327	332.18	187.11	331.174	C14H25N3O6	[M+H]+	Asp-Val-Val	Amino acids and derivatives	Amino acids and derivatives	-	3	529949	786781	1.23851e+06	780547	1.04335e+06	1.18588e+06	364859	550317	586088	553395	675634	947751	744104	620991	888034	-
mws1629	345.119	183.066	346.126	C15H22O9	[M-H]-	Aucubin	Terpenoids	Sesquiterpenoids	479-98-1	3	203363	141412	188374	416480	422928	364391	219729	307579	321633	184015	169490	116226	365883	362930	390331	C09771
pmp000608	493.134	331.08	492.127	C23H24O12	[M+H]+	Aurantio-obtusin-6-O-Glucoside	Quinones	Anthraquinone	129025-96-3	3	4.72976e+06	6.15232e+06	5.27884e+06	4.97524e+06	9.46388e+06	1.42045e+07	4.85896e+06	8.70213e+06	6.47529e+06	4.95047e+06	3.48318e+06	1.01374e+06	6.24611e+06	4.04887e+06	3.10956e+06	C10303
Lmsp004915	449.11	287.06	448.101	C21H20O11	[M+H]+	Aureusidin-4-O-glucoside	Flavonoids	Aurones	-	3	235798	484960	484932	894026	845667	329892	575761	484162	372381	1.72017e+06	1.28281e+06	692751	482525	721236	801265	-
Qmzp101807	343.155	163.075	342.147	C20H22O5	[M+H]+	Avicennol	Lignans and Coumarins	Coumarins	56110-68-0	3	1.92247e+06	2.27365e+06	3.24295e+06	2.76354e+06	2.90159e+06	2.86257e+06	3.28176e+06	3.31041e+06	3.32454e+06	2.91981e+06	3.33868e+06	3.13102e+06	2.89141e+06	3.13694e+06	3.15376e+06	-
mws2186	435.092	303.05	434.085	C20H18O11	[M+H]+	Avicularin(Quercetin-3-O-α-L-arabinofuranoside)*	Flavonoids	Flavonols	572-30-5	1	667531	481000	634916	543678	408000	525108	172670	167583	184826	391390	258715	371818	345729	386815	306591	C22608
Zmap009745	345.096	330.074	344.09	C18H16O7	[M+H]+	Ayanin (3',5-Dihydroxy-3,4',7-Trimethoxyflavone)	Flavonoids	Flavones	572-32-7	3	87970.3	46122.3	98837.1	455777	436013	274812	57316.6	41810.1	41471.4	243373	138357	117807	160429	175813	181792	C04444
Lmdp003171	463.12	317.07	462.116	C22H22O11	[M+H]+	Azalein (Azaleatin-3-O-rhamnoside)	Flavonoids	Flavonols	29028-02-2	3	929311	964219	795816	1.7636e+06	1.6925e+06	2.43268e+06	597700	964500	954366	1.27562e+06	949823	1.24319e+06	1.57931e+06	1.64526e+06	986428	-
mws0237	187.1	125.1	188.105	C9H16O4	[M-H]-	Azelaic acid	Organic acids	Organic acids	123-99-9	1	1.1902e+06	1230000	931288	425700	482000	519536	620687	1.43167e+06	1.39453e+06	577419	476181	502379	1.20459e+06	1.07268e+06	999077	C08261
MWSmce331	102.054	56.0498	101.048	C4H7NO2	[M+H]+	Azetidine-2-carboxylic acid*	Alkaloids	Alkaloids	2517-04-6	1	202316	207361	204319	428780	434325	452496	258015	187109	226072	166161	166547	214487	247721	229796	174292	C08267
Yxxp005044	357.13	137.06	356.126	C20H20O6	[M+H]+	Balanophonin	Lignans and Coumarins	Lignans	118916-57-7	3	114237	310660	231531	248881	68829.5	205237	82876.1	98046.4	98973.6	76865.8	150870	170052	138635	136448	138382	-
Lmmp122803	551.21	193.09	550.205	C27H34O12	[M+H]+	Balanophonin E glucoside	Lignans and Coumarins	Lignans	-	3	472354	536995	459475	319520	307525	417204	78460.4	140078	64336.1	158806	284366	375350	178188	254688	249261	-
MWS2027	129.03	69	128.022	C4H4N2O3	[M+H]+	Barbituric acid;Malonylurea;2,4,6-Pyrimidinetrione	Nucleotides and derivatives	Nucleotides and derivatives	67-52-7	3	915650	1610000	1.69291e+06	296150	756000	550965	1.05596e+06	1.02683e+06	1.47495e+06	1.72113e+06	1.02097e+06	1.88851e+06	805645	940864	816363	C00813
pmp001045	331.14	151.11	330.132	C15H22O8	[M+H]+	Bartsioside	Terpenoids	Monoterpenoids	62133-72-6	3	54927.2	67892.1	109470	629066	837704	608338	147058	217877	132651	445638	481907	404182	359086	325319	308219	-
pmb0069	122.06	105.034	121.053	C7H7NO	[M+H]+	Benzamide	Alkaloids	Alkaloids	55-21-0	3	387407	399032	537403	119618	202006	282419	166623	173878	177150	113494	172110	182735	288352	239180	255654	C09815
Lmhn003240	237.04	121.03	238.048	C11H10O6	[M-H]-	Benzoylmalic acid	Phenolic acids	Phenolic acids	22138-51-8	3	304630	153999	230597	95802.4	84307.3	157469	126579	87133.2	65568.4	188337	365875	183157	144089	147014	131369	-
Labn003910	401.14	269.1	402.153	C18H26O10	[M-H]-	Benzyl β-primeveroside*	Phenolic acids	Phenolic acids	-	1	621009	506206	334315	24849.3	20754.8	39395.3	184238	144907	108925	49686.2	59013.8	168716	138700	103688	99369.3	-
Lmtn002324	431.15	269.1	432.163	C19H28O11	[M-H]-	Benzyl-(2''-O-glucosyl)glucoside	Phenolic acids	Phenolic acids	-	3	86656.2	62321.2	85048	242601	152799	121764	83728.9	136295	77363.7	122393	118797	107941	120732	133476	126544	C17564
Cmjn004337	401.14	269.1	402.153	C18H26O10	[M-H]-	Benzyl-(2''-O-xylosyl)glucoside*	Phenolic acids	Phenolic acids	-	1	217356	400000	312580	23848.6	21000	27996.4	198732	59004.3	62349.4	34164.3	37272.2	103511	52794.3	43992.8	64180.3	-
Zbfn013528	271.23	225.22	272.235	C16H32O3	[M-H]-	Beta-Hydroxypalmitic Acid	Lipids	Free fatty acids	-	2	1.33749e+06	2.54084e+06	1.86545e+06	374518	393464	425543	1.10428e+06	2.02435e+06	674445	6.53038e+06	2.58736e+06	5.96039e+06	1.87507e+06	1.59253e+06	1.62671e+06	-
MWSmce548	118.09	58.07	117.079	C5H11NO2	[M+H]+	Betaine	Alkaloids	Alkaloids	107-43-7	3	4.74996e+06	5.97102e+06	9.65907e+06	5.57749e+06	5.79407e+06	1.2094e+07	4.84576e+06	7.99205e+06	1.02488e+07	6.24124e+06	6.78955e+06	6.16709e+06	6.85739e+06	6.41104e+06	7.35004e+06	C00719
MWSmce090	285.08	163.04	286.084	C16H14O5	[M-H]-	Brazilin	Flavonoids	Other Flavonoids	474-07-7	3	179244	176248	179241	221798	251633	223751	185723	113861	164769	145689	166926	123555	154932	162289	145937	C09920
mws2120	291.015	247.025	292.022	C13H8O8	[M-H]-	Brevifolin carboxylic acid	Phenolic acids	Phenolic acids	18490-95-4	3	5.87401e+06	5.46096e+06	5.27183e+06	5.16732e+06	6.22326e+06	5.23808e+06	4.56227e+06	6.76867e+06	4.97502e+06	5.60317e+06	6.70772e+06	6.23116e+06	5.13482e+06	7.46405e+06	6.19854e+06	-
WaYn006596	613.23	195.07	614.236	C32H38O12	[M-H]-	Buddlenol C	Lignans and Coumarins	Lignans	97465-73-1	3	107373	153552	187991	212509	154300	241667	20409.4	38750.7	28752.6	151538	141644	749218	210190	110226	114298	-
Lmcn004052	643.24	417.16	644.247	C33H40O13	[M-H]-	Buddlenol D	Phenolic acids	Phenolic acids	97465-75-3	1	79598.8	168012	156684	134659	128364	104768	28540.7	53074.8	34303.4	47069	96230	212749	112346	107087	110328	-
WaYn006188	583.22	195.07	584.226	C31H36O11	[M-H]-	Buddlenol E	Lignans and Coumarins	Lignans	97399-82-1	3	564496	710338	776134	203476	245283	389538	202694	276507	340297	190511	117175	472500	492668	546737	519234	-
WaYn006850	613.23	195.07	614.236	C32H38O12	[M-H]-	Buddlenol F	Lignans and Coumarins	Lignans	97399-83-2	3	120058	183000	184084	92578.4	76300	170726	19440.2	49971.4	31427.5	68354.6	66859.9	500642	116990	104489	124662	-
Sazp004372	371.15	167.07	370.142	C21H22O6	[M+H]+	Bursehernin*	Lignans and Coumarins	Lignans	-	2	321419	233702	368915	342404	275071	255191	64091.4	162414	267749	371122	257398	438495	209474	240150	142919	-
HJN090	433.11	271.06	434.121	C21H22O10	[M-H]-	Butin-7-O-glucoside*	Flavonoids	Flavanones	-	1	324042	216386	246982	3.87393e+07	3.97205e+07	2.81017e+07	1.08227e+06	1.09465e+06	1.86986e+06	9.23905e+06	4.70307e+06	4.543e+06	2.04499e+07	1.59264e+07	1.625e+07	-
pme3475	273.076	153.018	272.068	C15H12O5	[M+H]+	Butin; 7,3',4'-Trihydroxyflavanone*	Flavonoids	Flavanones	492-14-8	1	313467	149744	335641	5.87961e+06	5.12484e+06	4.4419e+06	318482	431722	308170	1.69585e+06	982722	2.05488e+06	1.66564e+06	1.74226e+06	1.66612e+06	C09614
MWSmce341	279.16	149.03	278.152	C16H22O4	[M+H]+	Butyl isobutyl phthalate*	Phenolic acids	Phenolic acids	17851-53-5	1	1.00878e+07	1.10705e+07	1.30804e+07	1.30724e+07	1.28621e+07	1.30237e+07	1.29189e+07	1.3623e+07	1.32267e+07	1.39e+07	1.34525e+07	1.37107e+07	1.36547e+07	1.27864e+07	1.37097e+07	-
Lmmp003349	371.206	209.153	370.199	C19H30O7	[M+H]+	Byzantionoside A	Others	Ketone compounds	189109-41-9	3	39215.2	33894.7	44009.8	472563	502087	428631	50040.2	99303.8	140589	99913.4	176811	96682.9	159389	101354	169973	-
Lazn002744	211.06	148.017	212.069	C10H12O5	[M-H]-	C-Veratroylglycol	Phenolic acids	Phenolic acids	168293-10-5	3	34817.7	34101.3	37824	28819.7	33119	24457.9	20720.2	32610.9	48039.3	40611	39063.5	42695.5	46324.6	85601.5	60853.4	-
pme1841	103.123	86.0964	102.116	C5H14N2	[M+H]+	Cadaverine	Alkaloids	Alkaloids	462-94-2	3	17983	30586.5	47534.5	89171.2	131698	86674.8	61306.7	125113	126254	37432.1	48223.4	49602.4	85540.4	61468.2	75057.1	C01672
mws2212	179.03	135.05	180.042	C9H8O4	[M-H]-	Caffeic acid	Phenolic acids	Phenolic acids	331-39-5	1	3.84827e+06	2.02673e+06	2.90097e+06	732574	778206	1.64482e+06	496377	398766	288592	219267	522107	228630	911192	788899	750759	C01197
MWSCX015	165.055	91.0526	164.047	C9H8O3	[M+H]+	Caffeic aldehyde	Phenolic acids	Phenolic acids	141632-15-7	3	2.86305e+06	1.70791e+06	1.79703e+06	557785	674959	884851	1.23759e+06	1.43244e+06	1.33224e+06	773162	2.57137e+06	976389	879058	1.13131e+06	938834	C10945
Labn003679	327.108	147.045	328.116	C15H20O8	[M-H]-	Caffeyl alcohol 4-O-β-D-glucopyranoside	Phenolic acids	Phenolic acids	-	3	116642	169310	114601	290049	395929	315852	59089.8	68132.3	91440.3	362300	577086	227085	236322	183909	162733	-
Wbwn006953	337.11	307.06	338.115	C20H18O5	[M-H]-	Cagayanone A	Lignans and Coumarins	Lignans	-	3	160534	109122	119682	50860.2	45375.3	48506.7	74376.1	80752.8	79393.4	110564	92767.6	123312	445590	442794	366234	-
Hmcp009963	180.14	123.07	180.138	C11H18NO+	[M]+	Candicine	Alkaloids	Phenolamine	6656-13-9	3	71997.8	72796.8	66350.7	105773	124006	137866	106700	58101.7	75604.9	56458.1	65533.3	51289.9	113672	120826	113772	C10575
Hmln005776	643.34	643.33	644.341	C32H52O13	[M-H]-	Capsianoside IV	Terpenoids	Ditepenoids	-	3			32853.6	1.28831e+06	893000	1.5072e+06	54811.5	536998	487615	26553.2	683013	233760	449720	472326	477152	-
pmn001716	447.093	285.041	448.101	C21H20O11	[M-H]-	Carthamone	Flavonoids	Chalcones	86579-00-2	3	673285	408539	432259	1.08021e+06	1.40563e+06	1.25503e+06	129615	245537	348853	526997	400169	619282	796325	490583	648808	C08598
Lhlp120627	195.14	67.05	194.131	C12H18O2	[M+H]+	Carvylacetate	Terpenoids	Monoterpenoids	97-42-7	2	78698.9	100326	93918.1	41279.1	53193	69127.2	20308.7	78686.7	77705.7	35766.8	41580.1	35994.7	57587.2	66257.2	64784.7	-
MWSHY0065	291.086	139.038	290.079	C15H14O6	[M+H]+	Catechin*	Flavonoids	Flavanols	154-23-4	1	8.05555e+06	7.23965e+06	9.45353e+06	1.10539e+07	9.69675e+06	1.12919e+07	9.17872e+06	8.8762e+06	9.20404e+06	1.36364e+07	1.01944e+07	1.14631e+07	1.08136e+07	1.0634e+07	1.1571e+07	C06562
Zbsp002100	595.14	289.07	594.137	C30H26O13	[M+H]+	Catechin-(4alpha→8)-gallocatechin	Flavonoids	Flavanols	-	2	85532.7	145000	201543	231416	355000	258588	324218	135689	230285	119032	82731.5	102993	221674	201081	318347	-
pmn001416	451.1	341.06	452.111	C24H20O9	[M-H]-	Catechin-(7,8-bc)-4α-(3,4-dihydroxyphenyl)-dihydro-2-(3H)-one	Flavonoids	Flavanols	-	3	46963.4	28601.4	44093.9	204136	247070	241455	190719	213694	162111	176303	132246	127469	223275	183161	180158	-
pmb2947	865.198	407.1	866.206	C45H38O18	[M-H]-	Catechin-catechin-catechin	Flavonoids	Flavanols	-	3	1.75405e+07	1.59278e+07	1.25323e+07	2.36099e+07	3.09457e+07	2.03635e+07	1.32125e+07	1.37482e+07	1.58294e+07	2.01548e+07	1.89821e+07	2.18101e+07	1.87939e+07	1.89378e+07	2.46202e+07	-
Zmgp005070	523.14	361.09	522.137	C24H26O13	[M+H]+	Centaurein	Flavonoids	Flavones	35595-03-0	3	2.17647e+06	1.23235e+06	2.75503e+06	3.56146e+06	6.2017e+06	3.38445e+06	5.48957e+06	3.7352e+06	2.96717e+06	2.15814e+06	1.58371e+06	2.02519e+06	2.45974e+06	1.48537e+06	2.5812e+06	-
Ydyp005399	449.11	317.07	448.101	C21H20O11	[M+H]+	Cernuoside	Flavonoids	Isoflavones	480-69-3	3	3.24413e+06	2.33508e+06	3.49302e+06	1.25618e+07	1.23855e+07	1.10722e+07	1.66983e+06	2.03565e+06	2.16604e+06	4.09947e+06	3.38096e+06	4.78139e+06	5.1372e+06	5.5743e+06	5.48674e+06	-
MWSHC20163	255.24	255.24	256.24	C16H32O2	[M-H]-	Cetostearic acid	Lipids	Free fatty acids	-	1	2.00841e+07	2.07252e+07	1.85259e+07	1.0583e+07	1.42937e+07	1.20875e+07	1.18701e+07	1.22676e+07	1.17658e+07	1.64941e+07	2.03263e+07	1.8518e+07	2.08167e+07	1.60859e+07	1.44496e+07	-
MWSmce210	182.999	67.0214	184.001	C7H4O6	[M-H]-	Chelidonic acid	Organic acids	Organic acids	99-32-1	3	85948.8	92211.6	89674.7	121755	116842	61984.5	191923	203003	283583	155574	168307	119542	251664	222431	158359	C08476
Lmjp004009	425.18	263.13	424.173	C21H28O9	[M+H]+	Chloranoside A	Terpenoids	Sesquiterpenoids	-	3	81207	100204	88873.9	44668.1	9319.09	48533.9	75931.4	97517.6	72811.9	35870.3		40189.6	77796.8	74660	63285.6	-
mws0178	353.088	191.055	354.095	C16H18O9	[M-H]-	Chlorogenic acid (3-O-Caffeoylquinic acid)*	Phenolic acids	Phenolic acids	327-97-9	1	5.57506e+06	3290000	5.1275e+06	1.32347e+07	15600000	1.17305e+07	1.74832e+06	1.79991e+06	2.22403e+06	2.56842e+06	2.39036e+06	2.04463e+06	4.91535e+06	6.46315e+06	4.69779e+06	C00852
mws0179	367.103	190.9	368.111	C17H20O9	[M-H]-	Chlorogenic acid methyl ester	Phenolic acids	Phenolic acids	29708-87-0	3	44559.6	37900	45640.4	83822.1	109000	88006	40214.5	29344	52393.8	75058.8	144779	125186	60963.6	97568.1	73899.9	-
Zmhn001036	433.114	271.062	434.121	C21H22O10	[M-H]-	Choerospondin	Flavonoids	Flavanones	81202-36-0	3	2.96702e+06	1.93757e+06	1.88781e+06	2.86118e+06	1.05152e+06	2.1097e+06	1.65109e+06	1.79865e+06	1.68173e+06	3.11115e+06	4.42076e+06	3.35534e+06	2.09558e+06	1.87481e+06	1.98414e+06	-
pmb0484	104.107	60.0808	104.107	C5H14NO+	[M]+	Choline	Alkaloids	Alkaloids	62-49-7	3	4.55633e+07	55500000	7.56917e+07	7.70635e+07	79500000	8.21603e+07	7.87506e+07	76142092	8.43055e+07	7.50993e+07	7.96483e+07	7.93115e+07	6.71997e+07	6.73499e+07	71010863	C00114
mws0120	258.11	104.107	257.103	C8H20NO6P	[M+H]+	Choline Alfoscerate	Lipids	PC	28319-77-9	1	58453	182209	244217	773111	569487	817606	668538	550596	899185	480805	372839	217655	567291	503932	543671	C00670
Lazp002140	757.22	449.11	756.211	C33H40O20	[M+H]+	Chrysoeriol glucosyl xylosyl glucoside	Flavonoids	Flavones	-	3	269536	196935	265487	37275.4	18814.4	25426.6	173354	271674	400363	58192.3	68989.9	73230.5	60826.1	100048	121820	-
Zmxp002867	625.167	301.068	624.169	C28H32O16	[M+H]+	Chrysoeriol-5,7-di-O-glucoside	Flavonoids	Flavones	-	3	16286.5			12032.7	14088.7	34710.2	7597.84	95092.6	65166.4				31340.5	27156.9	19551.8	-
Lmhp003162	787.229	625.169	786.222	C34H42O21	[M+H]+	Chrysoeriol-6,8-di-C-glucoside-4'-O-glucoside	Flavonoids	Flavones	-	3	201611	154742	174110	49799.9	18809.4	24391.6	130482	174879	148161	58144.7	39396.1	66586.5	75316.1	75302.7	73878.1	-
HJAP026	625.18	463.13	624.169	C28H32O16	[M+H]+	Chrysoeriol-6-C-glucoside-4'-O-glucoside	Flavonoids	Flavones	-	3	106260	86610.8	112824	190297	157004	106697	147095	591581	437628	143260	137914	106388	215703	209470	216074	-
Zbsp003971	625.175	445.114	624.169	C28H32O16	[M+H]+	Chrysoeriol-6-C-glucoside-7-O-glucoside	Flavonoids	Flavones	-	3	40564.1	13135.2	30332.7		38247.6		36099.5	147381	122950		44907.6		52336.1	54518	37163.1	-
HJAP011	463.11	343.08	462.116	C22H22O11	[M+H]+	Chrysoeriol-8-C-glucoside (Scoparin)*	Flavonoids	Flavones	301-16-6	3				8696.19	28455	22017.7	6616.61	27617.2	40460.8		30826.1		28723.7	42796.2	30676.3	-
Zmdn011161	239.071	223.032	240.079	C15H12O3	[M-H]-	Chrysophanol-9-anthrone	Quinones	Anthraquinone	491-58-7	3	2.57453e+06	2.26781e+06	2.02123e+06	2.34721e+06	2.39361e+06	3.48657e+06	2.90506e+06	4.85993e+06	5.8167e+06	2.05962e+06	1.87618e+06	1.65449e+06	25516545	2.3614e+07	2.36686e+07	C10314
Zmjp005842	361.09	346.07	360.084	C18H16O8	[M+H]+	Chrysosplenol C	Flavonoids	Flavones	23370-16-3	1	227683	106385	179107	371151	212379	197013	430855	118495	119024	106957	242430	182884	261748	191234	104740	C10031
Zmjp005959	523.15	361.1	522.137	C24H26O13	[M+H]+	Chrysosplenoside A	Flavonoids	Flavones	-	3	5.60227e+06	2390000	3.0991e+06	4.04238e+06	3380000	2.66459e+06	4.09692e+06	2.86099e+06	1.3216e+06	1.07129e+06	2.08062e+06	1.92117e+06	3.34736e+06	2.77346e+06	1.71499e+06	-
Zmjp005610	523.14	361.09	522.137	C24H26O13	[M+H]+	Chrysosplenoside C	Flavonoids	Flavones	-	3	2.05738e+06	1.18456e+06	1.71927e+06	3.42541e+06	4.18845e+06	2.9931e+06	3.87578e+06	2.54538e+06	1.32591e+06	1.28046e+06	2.1859e+06	2.02637e+06	2.58835e+06	4.23009e+06	2.36676e+06	-
Wbmp002998	757.22	433.12	756.211	C33H40O20	[M+H]+	Cimicifugic acid E-Diglucose	Phenolic acids	Phenolic acids	-	3				1492.07	11290.5	12201.4	20412.4	21452	18916.1	30302.1	9367.49	85574.9	14048.4	21519.7	15918.5	-
Wbmp003752	595.17	287.06	594.159	C27H30O15	[M+H]+	Cimicifugic acid E-glucose	Phenolic acids	Phenolic acids	-	3	76309	131572	346418	160698	501198	298164	122266	111642	105556	221244	386543	191111	320509	253678	247428	-
MWSmce446	469.17	307.12	468.163	C22H28O11	[M+H]+	Cimifugin-7-O-glucoside	Others	Chromone	80681-45-4	3	629203	389955	436488	530357	635194	543267	379907	684180	1.07476e+06	358971	883970	709096	363885	215582	332006	-
pmn001417	451.1	341.1	452.111	C24H20O9	[M-H]-	Cinchonain Ic	Flavonoids	Flavanols	85081-22-7	3	35480.2	27646.5	31243	180788	210841	211752	147663	153342	163428	160886	136283	116926	165782	173620	213917	-
pmn001418	451.103	341.102	452.111	C24H20O9	[M-H]-	Cinchonain Id	Flavonoids	Flavanols	85022-67-9	3	39299.6	28598.6	44093.9	209886	226163	216544	194554	211780	140492	147563	157158	126514	185905	206049	209865	-
MWS20194	149.06	103.057	148.052	C9H8O2	[M+H]+	Cinnamic acid	Phenolic acids	Phenolic acids	140-10-3	3	1.26947e+06	1.36829e+06	1.21814e+06	360736	479469	487627	963307	621208	475833	654960	439615	630709	607341	667232	571099	C00423
pmn001650	1153.26	575.11	1154.27	C60H50O24	[M-H]-	Cinnamtannin B2	Tannins	Tannin	88038-12-4	3	2.26199e+06	2.1145e+06	2.81735e+06	3.33048e+06	3.52956e+06	3.84696e+06	2.98897e+06	3.50337e+06	2.95016e+06	3.06464e+06	3.04657e+06	3.03334e+06	3.32459e+06	3.52123e+06	3.1059e+06	C17629
pmn001664	561.255	363.2	562.263	C26H42O13	[M-H]-	Cinncassiol B-19-O-glucoside	Terpenoids	Sesquiterpenoids	-	3	64999.2	57988.7	47993	88962.5	71288	93945.3	115952	79970	67786.3	115971	101958	143937	70902.5	87701.1	73889.6	-
mws0371	327.233	283.243	328.24	C22H32O2	[M-H]-	Cis-4,7,10,13,16,19-Docosahexaenoic Acid	Lipids	Free fatty acids	6217-54-5	3	393902	491044	484636	227956	225551	203276	243852	207402	172347	426561	559929	820273	369851	329970	383651	C06429
pme2550	173.009	129.019	174.016	C6H6O6	[M-H]-	Cis-Aconitic acid	Organic acids	Organic acids	585-84-2	3	1.46858e+06	1550000	1.4002e+06	67899.7	729000	468863	175412	93256.9	89456.8	724311	607837	1.01611e+06	841693	798362	638795	C00417
MWS04455	132.065	86.0607	131.058	C5H9NO3	[M+H]+	Cis-L-3-hydroxyproline*	Amino acids and derivatives	Amino acids and derivatives	567-35-1	3	2.6591e+07	43900000	3.06827e+07	3.68182e+07	36800000	6.43189e+07	2.75481e+07	1.62783e+07	2.22794e+07	2.1069e+07	2.95415e+07	3.06522e+07	2.2917e+07	2.26528e+07	2.45281e+07	-
Hmcn001296	487.15	179.03	488.153	C21H28O13	[M-H]-	Cistanoside F	Phenolic acids	Phenolic acids	97411-47-7	3	1.08966e+06	416988	465442	549827	520087	709683	1.57781e+06	1.77516e+06	480078	496921	406358	397588	729867	806333	1.09785e+06	-
MWSmce613	489.115	264.042	488.107	C14H26N4O11P2	[M+H]+	Citicoline	Nucleotides and derivatives	Nucleotides and derivatives	987-78-0	3	66366.6	98722.9	98877.7	174910	81678.3	91983.1	27051.5	37731	41331.6	87735	80841	97869.2	122885	126240	122887	C00307
mws0425	129.019	85.0295	130.027	C5H6O4	[M-H]-	Citraconic acid	Organic acids	Organic acids	498-23-7	3	1.22559e+06	1.03435e+06	984861	1.2608e+06	1.05243e+06	1.09752e+06	1.38456e+06	1.12431e+06	1.29751e+06	1.4106e+06	1.20054e+06	1.18973e+06	1.88184e+06	1.53683e+06	1.30995e+06	C02226
mws0281	191.02	111.01	192.027	C6H8O7	[M-H]-	Citric Acid	Organic acids	Organic acids	77-92-9	2	1.4843e+07	14100000	1.13451e+07	1.65072e+06	4750000	2.87865e+06	3.85781e+06	2.76035e+06	3.32088e+06	7.86282e+06	7.85782e+06	1.22346e+07	5.82995e+06	5.99627e+06	7.10245e+06	C00158
Wayn000884	353.073	111.004	354.08	C12H18O12	[M-H]-	Citric acid glucoside	Organic acids	Organic acids	-	3	119881	107592	119884	168472	186064	164660	86377.8	54391	65238.6	144357	109571	120496	124261	107895	91616.5	-
Lmqp003013	387.2	149.1	386.194	C19H30O8	[M+H]+	Citroside A	Terpenoids	Terpene	120330-44-1	3			15914.9	59716	70765.9	39120.7	43268.7	47884.6	31141.5	35153.9	54237	26883	37351.1	43103.6	40707.9	-
WaJp002039	448.2	286.14	447.189	C23H29NO8	[M+H]+	Coclaurine Glucoside	Alkaloids	Isoquinoline alkaloids	-	3	47604	51078.4	35916.6	75491.4	134810	71159.9	248749	249216	182193	65258	172092	45678.3	97308.1	97308.1	109417	-
Sazp005836	417.15	181.05	416.147	C22H24O8	[M+H]+	Comazaphilone C	Others	Others	-	3	3.86039e+06	3760000	4.93491e+06	3.69852e+06	2530000	2.81099e+06	1.10172e+06	2.13274e+06	1.03134e+06	1.4729e+06	4.18023e+06	4.74337e+06	2.14115e+06	2.35493e+06	2.3864e+06	-
Sazp005659	387.14	191.07	386.137	C21H22O7	[M+H]+	Comazaphilone D	Others	Others	-	3	1.20347e+06	2.33192e+06	1.83929e+06	1.36929e+06	897744	1.35068e+06	375424	366633	337654	557685	734908	1.4205e+06	837169	945428	841512	-
Sazp005604	417.15	191.07	416.147	C22H24O8	[M+H]+	Comazaphilone E	Others	Others	-	3	3.86609e+06	3.19275e+06	4.04417e+06	3.81087e+06	2.03416e+06	2.58966e+06	1.25934e+06	1.38035e+06	755282	1.5074e+06	4.41159e+06	3.89794e+06	1.81245e+06	2.06837e+06	1.99383e+06	-
Sazp006172	401.16	217.09	400.152	C22H24O7	[M+H]+	Comazaphilone G	Others	Others	-	3	207748	367000	353220	428811	543000	369379	71317.1	46132.9	62982.8	164803	245245	391463	352595	385704	361661	-
ML10174588	233.155	233.155	234.162	C15H22O2	[M-H]-	Confertifoline	Terpenoids	Sesquiterpenoids	1811-23-0	3	6.29339e+06	6.17034e+06	6.23784e+06	6.31248e+06	5.63045e+06	6.16103e+06	6.7592e+06	6.4482e+06	6.43888e+06	6.28783e+06	6.25027e+06	6.73729e+06	7.19845e+06	7.11256e+06	7.45648e+06	C09376
mws0906	341.124	179.071	342.132	C16H22O8	[M-H]-	Coniferin	Phenolic acids	Phenolic acids	531-29-3	3	1.02427e+06	1.18601e+06	1.31704e+06	479865	657573	781364	330472	350745	277065	930906	1.26999e+06	1.06181e+06	705337	530255	506281	C00761
mws0093	179.071	146.038	180.079	C10H12O3	[M-H]-	Coniferyl alcohol	Phenolic acids	Phenolic acids	458-35-5	3	1.09593e+06	1.97632e+06	999114	491401	539169	610800	220998	156553	146765	491087	563363	715988	652045	355401	539576	C00590
mws1715	252.11	136.06	251.102	C10H13N5O3	[M+H]+	Cordycepin (3'-Deoxyadenosine)	Nucleotides and derivatives	Nucleotides and derivatives	73-03-0	3	9.32008e+06	8.24351e+06	1.32427e+07	1.78167e+07	2.55675e+07	1.74181e+07	9.87645e+06	1.3301e+07	1.25378e+07	8.49258e+06	9.44095e+06	1.17129e+07	1.31628e+07	1.32021e+07	1.33964e+07	C08431
Zmsn002206	375.13	153.06	376.137	C16H24O10	[M-H]-	Cornusoside A	Others	Others	-	3	852854	1.44114e+06	1.22612e+06	338095	894918	593656	623649	327673	380151	1.19524e+06	1.00866e+06	1.77205e+06	707272	727594	781512	-
Wcfn003424	337.09	191.06	338.1	C16H18O8	[M-H]-	Coumaroyl Quinic Acid	Others	Others	-	3	1.3344e+06	764703	965273	236993	120093	227345	860154	1.31275e+06	892522	912566	641364	1.12316e+06	1.18834e+06	641538	1.1937e+06	-
pme1936	114.066	86.0713	113.059	C4H7N3O	[M+H]+	Creatinine	Organic acids	Organic acids	60-27-5	3	240969	273816	479346	368701	419625	320928	408430	387833	344085	407385	433045	421996	354871	363054	333135	C00791
Zmyp000878	284.1	152.06	283.092	C10H13N5O5	[M+H]+	Crotonoside; 2-Hydroxyadenosine	Nucleotides and derivatives	Nucleotides and derivatives	1818-71-9	3	36506132	41000000	5.04121e+07	7.64819e+07	67400000	6.64822e+07	3.69524e+07	3.81007e+07	3.67474e+07	4.26463e+07	4.21422e+07	3.19737e+07	4.54265e+07	4.87781e+07	4.48978e+07	C08432
mws2108	353.088	191.056	354.095	C16H18O9	[M-H]-	Cryptochlorogenic acid (4-O-Caffeoylquinic acid)*	Phenolic acids	Phenolic acids	905-99-7	1	4.33547e+06	2.28201e+06	4.05388e+06	9.92607e+06	9.75011e+06	8.18245e+06	1.53805e+06	1.36186e+06	1.71177e+06	1.88429e+06	1.61143e+06	1.14088e+06	3.90507e+06	4.61089e+06	4.19408e+06	-
MWSmce591	235.17	105.07	234.162	C15H22O2	[M+H]+	Curcumenol	Terpenoids	Sesquiterpenoids	19431-84-6	2	39710.1	35041.1	43011.5	52241.4	77308.6	106135	54477.2	38909.7	50299.2	51318.8	46945.4	40693.8	78364	71765.4	76504.9	C16942
Lssp210412	225.2	100.11	224.189	C13H24N2O	[M+H]+	Cuscohygrine	Alkaloids	Pyrrole alkaloids	454-14-8	3	88909.6	104272	117774	107975	122514	125533	117049	116062	107202	112829	105399	118491	123231	102374	116682	C06521
mws0884	328.045	134.047	329.053	C10H12N5O6P	[M-H]-	Cyclic 3',5'-Adenylic acid	Nucleotides and derivatives	Nucleotides and derivatives	60-92-4	3	814022	541540	658227	622849	532504	581126	347238	448161	341895	415111	420134	390356	546115	449017	534799	C00575
MWSmce706	129.07	56.05	128.059	C5H8N2O2	[M+H]+	Cyclo(Ala-Gly)	Amino acids and derivatives	Amino acids and derivatives	4526-77-6	3	222989	337470	402634	580468	369643	557731	440553	323091	370311	476589	392240	470732	388056	325532	307776	-
MWStz261	211.145	70.0652	210.137	C11H18N2O2	[M+H]+	Cyclo(D-Leu-L-Pro)*	Amino acids and derivatives	Amino acids and derivatives	36238-67-2	3	45914.4	47333.6	61629.7	51734.5	30407.4	52830.6	29083.5	49452.6	20924.8	41823.7	66039.9	42935.9	49461.6	23607.1	45070	-
Lmhp001430	227.1	116.07	226.095	C10H14N2O4	[M+H]+	Cyclo(Pro-Glu)	Amino acids and derivatives	Amino acids and derivatives	-	3	358820	470825	527784	250625	280043	302833	151298	199482	171320	269770	352007	341283	220609	289487	250174	-
Lmhp002764	211.13	70.0686	210.137	C11H18N2O2	[M+H]+	Cyclo(Pro-Leu)*	Amino acids and derivatives	Amino acids and derivatives	5654-86-4	3	49532.4	67034	68231.7	44028.8	42922.9	45128.2	19016.7	43833.1	37431.5	36320.9	39627.9	44035.5	35148.2	21358.7	25288	-
MWStz255	245.128	120.083	244.121	C14H16N2O2	[M+H]+	Cyclo(Pro-Phe)	Amino acids and derivatives	Amino acids and derivatives	3705-26-8	3	14892.9	6150.94	16646.1	8199.97	10405	16664.3	12960.4	17704.3	3057.1	21244.2	8326.4	21497.6	15370.6	9376.87	16937.9	C11847
Lmrj001341	185.093	70.06	184.085	C8H12N2O3	[M+H]+	Cyclo(Ser-Pro)	Amino acids and derivatives	Amino acids and derivatives	-	3	333977	347000	429117	365662	683000	384045	238348	287124	164472	170992	572583	224382	222426	293231	230936	-
Hmlp001371	235.108	120.081	234.1	C12H14N2O3	[M+H]+	Cyclo(Tyr-Ala)	Amino acids and derivatives	Amino acids and derivatives	21754-26-7	3	11905.3	24427.9	32762.9	13577.5	49778.8	38002.2			9054.39	34420.8	38901.1	46198.3	27290.9	29107.8	23651.8	-
ML10181668	130.09	84.08	129.079	C6H11NO2	[M+H]+	Cycloleucine	Amino acids and derivatives	Amino acids and derivatives	52-52-8	1	1.17046e+07	1.39513e+07	17102070	1.11206e+07	2.23194e+07	8.31841e+06	9.00046e+06	1.08085e+07	7.16966e+06	1.02359e+07	1.5494e+07	1.14175e+07	8.59615e+06	6.99631e+06	7.86343e+06	C03969
MW0147985	365.16	138.05	364.153	C12H24N6O5S1	[M+H]+	Cys-Arg-Ser	Amino acids and derivatives	Amino acids and derivatives	-	3	260105	349000	409460	450685	585000	528630	652537	693570	618486	372045	398466	343736	528212	521569	500004	-
MW0148004	436.16	274.1	435.158	C19H25N5O5S1	[M+H]+	Cys-Gln-Trp	Amino acids and derivatives	Amino acids and derivatives	-	3	363407	1.01643e+06	956094	1.71328e+06	4.12268e+06	2.47044e+06	85924.3	376784	213705	615982	7.14403e+06	2.83491e+06	832329	1.18149e+06	1.26095e+06	-
pme3732	244.09	112.05	243.085	C9H13N3O5	[M+H]+	Cytidine	Nucleotides and derivatives	Nucleotides and derivatives	65-46-3	1	5.51859e+06	5.55143e+06	5.49354e+06	1.21983e+07	1.5973e+07	1.37622e+07	6.23543e+06	9.29792e+06	4.97875e+06	6.32736e+06	7.65249e+06	6.45775e+06	1.20474e+07	6.32068e+06	8.43306e+06	C00475
MWSslk257	324.06	112.052	323.052	C9H14N3O8P	[M+H]+	Cytidine 5'-monophosphate(Cytidylic acid)	Nucleotides and derivatives	Nucleotides and derivatives	63-37-6	3	55667.5	67600.3	71618.7	120519	114381	98734.4	53115.6	56824	33137.8	59715.4	38612.8	42149.2	58553.5	40457.4	34436.1	C00055
mws0255	112.05	95.0239	111.043	C4H5N3O	[M+H]+	Cytosine	Nucleotides and derivatives	Nucleotides and derivatives	71-30-7	3	749991	754000	1.40187e+06	2.20322e+06	1990000	1.48052e+06	893897	832277	1.0721e+06	843235	894669	1.14138e+06	747550	998312	925878	C00380
MWS04555g	132.102	86.0975	131.095	C6H13NO2	[M+H]+	D-Allo-Isoleucine*	Amino acids and derivatives	Amino acids and derivatives	1509-35-9	1	3.20226e+07	4.17098e+07	3.19986e+07	4.19261e+07	4.7388e+07	4.29214e+07	3.08482e+07	2.96168e+07	2.30348e+07	2.08739e+07	3.0438e+07	3.12097e+07	2.50274e+07	3.10785e+07	2.97009e+07	-
mws0437	151.061	59.0139	152.069	C5H12O5	[M-H]-	D-Arabitol*	Others	Saccharides	488-82-4	3	98693.8	215121	180492	93601	136113	101698	132102	135847	129083	141225	160805	75165.9	186638	138771	69244.3	C01904
MWSmce203	341.12	73.03	342.116	C12H22O11	[M-H]-	D-Cellobiose	Others	Saccharides	528-50-7	1	398642	536000	434091	450089	420000	851611	524475	590362	364114	1.06993e+06	590362	311366	561266	462948	510701	-
MWS2442	259.02	96.97	260.03	C6H13O9P	[M-H]-	D-Fructose 6-Phosphate*	Others	Saccharides	643-13-0	1	1.40782e+06	1.05374e+06	1.11059e+06	3.65205e+06	2.41564e+06	2.95526e+06	1.4779e+06	1.77404e+06	1.70804e+06	1.66923e+06	1.96816e+06	1.12747e+06	1.97622e+06	1.75933e+06	2.41416e+06	C00085
Zmpn000199	209.03	85.03	210.038	C6H10O8	[M-H]-	D-Galactaric acid	Others	Saccharides	526-99-8	3	324577	402058	427644	521129	737134	504458	210908	278341	295568	195208	195920	444731	295526	459893	312308	C00879
pmf0139	179.056	59.0139	180.063	C6H12O6	[M-H]-	D-Galactose*	Others	Saccharides	59-23-4	1	5.44002e+06	5.81203e+06	4.86751e+06	1.43716e+07	1.68203e+07	1.42349e+07	5.12489e+06	7.07136e+06	1.1825e+07	1.79538e+07	9.18304e+06	1.38477e+07	1.10545e+07	1.1488e+07	1.12496e+07	C00124
mws1189	193.035	72.9931	194.043	C6H10O7	[M-H]-	D-Galacturonic acid*	Others	Saccharides	685-73-4	1	1.30912e+06	1.40574e+06	1.44208e+06	2.03841e+06	435038	1.38341e+06	419442	763992	1.18097e+06	963299	653303	2.06071e+06	1.59182e+06	741812	1.27103e+06	C00333
pme3705	193.04	72.99	194.043	C6H10O7	[M-H]-	D-Glucoronic acid*	Others	Saccharides	6556-12-3	1	1.41505e+06	1160000	1.32686e+06	846511	627000	662132	405678	389824	756112	755757	574004	1.42314e+06	1.03711e+06	1.12995e+06	801916	C00191
pmb0786	180.087	163.06	179.079	C6H13NO5	[M+H]+	D-Glucosamine	Others	Saccharides	3416-24-8	3	9.63738e+06	7780000	1.02269e+07	1.25041e+07	12400000	1.00773e+07	1.17003e+07	1.0994e+07	1.03559e+07	1.12436e+07	1.06896e+07	9.29097e+06	1.04433e+07	9.79183e+06	9.70481e+06	C00329
Zmyn000110	258.039	78.9583	259.046	C6H14NO8P	[M-H]-	D-Glucosamine 1-phosphate	Others	Saccharides	2152-75-2	3	88048	108088	131416	832658	520173	403629	447165	295023	269697	281869	176181	125711	252204	376139	228270	C06156
Zmyn000083	338.99	78.9582	339.996	C6H14O12P2	[M-H]-	D-Glucose 1,6-bisphosphate	Others	Saccharides	10139-18-1	3	149620	244749	251641	76221.1	37975.8	87634.7	260007	139200	361609	381505	366059	125894	182987	177326	190514	C01231
mws0866	259.022	96.9696	260.03	C6H13O9P	[M-H]-	D-Glucose 6-phosphate*	Others	Saccharides	56-73-5	1	1.97912e+06	1.38929e+06	2.01166e+06	4.45373e+06	2.85424e+06	1.84892e+06	1.75138e+06	2.02314e+06	1.37457e+06	2.35829e+06	2.0043e+06	1.18963e+06	2.49321e+06	1.8901e+06	2.61418e+06	C00092
mws4170	179.06	59.01	180.063	C6H12O6	[M-H]-	D-Glucose*	Others	Saccharides	50-99-7	1	1.00023e+07	8.07886e+06	7.91481e+06	1.93465e+07	1.82823e+07	2.07654e+07	1.95852e+07	1.25933e+07	1.87442e+07	1.92361e+07	2.69849e+07	1.98459e+07	2.55749e+07	1.51114e+07	1.48818e+07	C00031
mws1090	259.02	96.97	260.03	C6H13O9P	[M-H]-	D-Glucose-1-phosphate*	Others	Saccharides	59-56-3	1	559728	913000	995633	1.91952e+06	1110000	1.78335e+06	1.26975e+06	1.66468e+06	1.07202e+06	760976	1.45163e+06	947269	1.42871e+06	1.2328e+06	1.64088e+06	C00103
MA10039641	341.11	89.02	342.116	C12H22O11	[M-H]-	D-Lactose*	Others	Saccharides	63-42-3	1	1.28971e+07	8.7733e+06	4.64312e+06	4.88767e+06	7.14375e+06	8.63661e+06	2.38939e+07	2.32494e+07	1.93638e+07	7.79067e+06	1.7946e+07	3.61242e+06	1.2259e+07	1.60421e+07	1.02346e+07	C01970
MWS1709	133.01	71.01	134.022	C4H6O5	[M-H]-	D-Malic acid*	Organic acids	Organic acids	636-61-3	1	5.04045e+07	3.6072e+07	4.03579e+07	8.23853e+06	1.52344e+07	1.12403e+07	2.34147e+07	1.40188e+07	8.61239e+06	3.43105e+07	3.17757e+07	4.50863e+07	3.05079e+07	2.51174e+07	2.88632e+07	C00497
mws1593	665.21	161.04	666.222	C24H42O21	[M-H]-	D-Maltotetraose	Others	Saccharides	34612-38-9	1	201375	297000	273415	87939.7	139000	207047	97155.3	142428	109629	164620	114530	55830.3	140601	102522	133840	C02052
mws1155	181.07	101.02	182.079	C6H14O6	[M-H]-	D-Mannitol*	Others	Saccharides	69-65-8	1	54273	35100	44868.7	16471.6	22200	34370.7	436618	414382	203356	39449.9	47036.9	57986.5	104499	95403.7	110528	C00392
pmf0138	179.056	59.0139	180.063	C6H12O6	[M-H]-	D-Mannose*	Others	Saccharides	3458-28-4	1	7.43656e+06	7.05639e+06	7.71549e+06	2.07449e+07	1.80521e+07	1.62233e+07	7.07117e+06	9.84512e+06	1.4422e+07	2.20406e+07	1.28068e+07	1.76338e+07	1.61053e+07	1.27844e+07	1.35353e+07	C00159
pme0500	503.16	323.1	504.169	C18H32O16	[M-H]-	D-Melezitose	Others	Saccharides	597-12-6	2	65823.3	67993	54964.4	110662	128855	189523	372202	453743	396606	184653	321842	106930	94751.5	106730	135089	C08243
mws4532g	133.097	70.0658	132.09	C5H12N2O2	[M+H]+	D-Ornithine	Amino acids and derivatives	Amino acids and derivatives	348-66-3	3	2.19461e+06	2200000	3.37874e+06	2.73284e+06	3590000	3.51777e+06	1.73082e+06	761101	815807	669845	754549	927980	2.32111e+06	2.36887e+06	2.37311e+06	-
mws1589	503.16	179.06	504.169	C18H32O16	[M-H]-	D-Panose*	Others	Saccharides	33401-87-5	1	305635	423736	340669	186702	305431	501811	244907	241907	416798	531752	372599	195783	279836	270525	354266	C00713
MWSmce257	218.11	88.04	219.111	C9H17NO5	[M-H]-	D-Pantothenic Acid	Others	Vitamin	79-83-4	1	1.74796e+06	1.31524e+06	1.3763e+06	657241	1.0843e+06	792524	324265	331944	293405	848025	737209	1.42787e+06	947713	983024	782714	C00864
mws2104	193.07	59.01	194.079	C7H14O6	[M-H]-	D-Pinitol*	Others	Saccharides	10284-63-6	3	1.87773e+06	2.21475e+06	2.08307e+06	1.01903e+06	1.52094e+06	1.47022e+06	1.0524e+06	8.77033e+06	5.61113e+06	1.11594e+06	966693	2.02004e+06	3.39179e+06	2.15998e+06	1.54763e+06	C03844
Rfmb318	144.102	84.0813	144.102	C7H14NO2+	[M]+	D-Proline betaine	Amino acids and derivatives	Amino acids and derivatives	1195-94-4	3	503002	540000	686590	498635	565000	861042	601899	661560	554845	324408	248135	308547	569849	634173	693889	C21514
Zmgn000173	149.046	75.0088	150.053	C5H10O5	[M-H]-	D-Ribose	Others	Saccharides	50-69-1	3	55137.4	53454.7	46943.9	129180	66890.6	70038.2	37865.7	29061.7	38260.6	52156	44706.7	45288.3	83128.6	76514.5	72739.8	C00121
Zmyn000108	209.03	85.03	210.038	C6H10O8	[M-H]-	D-Saccharic acid	Others	Saccharides	87-73-0	3	323843	455323	433495	727245	672371	923197	416504	369101	538668	409719	395642	413952	649640	476630	626269	C00818
pme3163	289.033	96.9696	290.04	C7H15O10P	[M-H]-	D-Sedoheptuiose 7-phosphate	Others	Saccharides	2646-35-7	3	2.50701e+07	3.20671e+07	3.40648e+07	3.11737e+07	1.59323e+07	3.65258e+07	1.24249e+07	1.48268e+07	2.41832e+07	5.41713e+07	2.46176e+07	3.57689e+07	3.91644e+07	3.71416e+07	4.67729e+07	-
mws0214	181.07	71.01	182.079	C6H14O6	[M-H]-	D-Sorbitol	Others	Saccharides	50-70-4	1	222610	128309	158172	137304	132969	132379	1.77651e+06	1.2338e+06	667014	199682	166781	183242	256221	327536	344246	C00794
pme0519	341.109	119.035	342.116	C12H22O11	[M-H]-	D-Sucrose*	Others	Saccharides	57-50-1	1	8.01738e+06	7.76911e+06	6.54057e+06	7.19962e+06	1.26707e+07	1.20832e+07	3.38864e+07	3.4934e+07	3.01038e+07	1.28308e+07	2.70703e+07	5.28442e+06	1.48927e+07	1.31886e+07	1.09402e+07	C00089
Lmzn001983	375.13	135.05	376.137	C16H24O10	[M-H]-	D-Threo-guaiacylglycerol-7-O-β-D-glucoside	Phenolic acids	Phenolic acids	-	1	141859	223355	191270	57800.1	160548	105901	105888	40113.7	56033.7	206558	164565	288493	128102	136809	119140	-
mws0889	135.03	75.0088	136.037	C4H8O5	[M-H]-	D-Threonic Acid	Others	Saccharides	3909-12-4	1	485396	399869	510250	192277	154032	204863	319471	159585	154019	279947	219132	356530	294243	251012	210665	C21649
mws0264	341.109	119.035	342.116	C12H22O11	[M-H]-	D-Trehalose*	Others	Saccharides	99-20-7	1	3.30092e+06	4.14236e+06	3.29492e+06	3.72833e+06	6.36596e+06	4.66617e+06	1.34929e+07	1.37904e+07	2.7421e+07	6.81532e+06	1.14206e+07	3.24412e+06	8.07327e+06	6.97877e+06	6.34221e+06	C01083
mws0344	165.04	75.01	166.048	C5H10O6	[M-H]-	D-Xylonic acid*	Others	Saccharides	526-91-0	1	4.98696e+06	5040000	5.89223e+06	2.95927e+06	5940000	3.33183e+06	3.25699e+06	4.21379e+06	3.32744e+06	3.41963e+06	2.64926e+06	5.4053e+06	3.93027e+06	5.4714e+06	4.17502e+06	C00502
mws1346	162.076	98.0601	161.069	C6H11NO4	[M+H]+	DL-2-Aminoadipic acid	Alkaloids	Alkaloids	542-32-5	3	1.00641e+06	739861	1.52693e+06	1.39453e+06	1.67682e+06	2.04494e+06	1.17422e+06	805168	978473	586935	534069	823747	871641	885573	908668	C00956
MWS4295	299.26	253.25	300.266	C18H36O3	[M-H]-	DL-2-hydroxystearic acid*	Lipids	Free fatty acids	629-22-1	1	1.12456e+06	1.64766e+06	1.49953e+06	286932	463243	364160	130195	229236	158289	465464	1.01942e+06	2.43355e+06	616291	564350	532099	-
MWS0274	165.056	119.05	166.063	C9H10O3	[M-H]-	DL-3-Phenyllactic acid	Organic acids	Organic acids	828-01-3	3	96549.3	64312.4	83199.3	31549.5	21653.3	37023.3	54444.4	59577.3		40809.7	75120.2	23655	39111.2	27801.3	41162.4	-
mws0267	105.019	105.019	106.027	C3H6O4	[M-H]-	DL-Glyceric Acid	Organic acids	Organic acids	473-81-4	3	349746	264433	276882	551856	893276	627827	261609	200165	138008	165421	295313	135537	533350	211144	440726	C00258
MWS1926	132.102	86.0969	131.095	C6H13NO2	[M+H]+	DL-Leucine*	Amino acids and derivatives	Amino acids and derivatives	328-39-2	1	1.4139e+07	18600000	1.71385e+07	2.70366e+07	26800000	2.32844e+07	1.72248e+07	1.75055e+07	1.27064e+07	1.04047e+07	1.81944e+07	1.65457e+07	1.35327e+07	1.59327e+07	1.4992e+07	-
mws0224	150.058	61.0106	149.051	C5H11NO2S	[M+H]+	DL-Methionine	Amino acids and derivatives	Amino acids and derivatives	59-51-8	3	4.385e+06	3.01058e+06	2.68325e+06	2.06543e+06	3.15748e+06	3.69102e+06	2.10352e+06	2.04844e+06	1.58459e+06	582218	1.74139e+06	1.41391e+06	432262	486252	473802	C01733
MWS00275g	180.07	119.05	181.074	C9H11NO3	[M-H]-	DL-O-tyrosine	Amino acids and derivatives	Amino acids and derivatives	2370-61-8	1	131593	94368.5	111549	54789.1	44067.8	55925.1	61175.3	61173.6	46002.8	39045.1	87392.1	86242.8	80416.7	66693.6	44452	-
MWSmce607	120.065	56.0499	119.058	C4H9NO3	[M+H]+	DL-Threonine	Amino acids and derivatives	Amino acids and derivatives	80-68-2	3	1.25179e+06	2.00766e+06	2.09335e+06	2.92736e+06	2.0297e+06	3.46652e+06	2.47956e+06	1.63541e+06	2.41156e+06	1.90804e+06	1.87764e+06	3.00591e+06	1.77502e+06	1.6997e+06	1.81904e+06	-
MWSmce056	205.09	146.06	204.09	C11H12N2O2	[M+H]+	DL-Tryptophan	Amino acids and derivatives	Amino acids and derivatives	54-12-6	1	1.50957e+06	1.53132e+06	1.66755e+06	1.95804e+06	2.14337e+06	2.43065e+06	1.33607e+06	1.34249e+06	1.43531e+06	1.12058e+06	1.44245e+06	1.31651e+06	1.29142e+06	1.51229e+06	1.50901e+06	-
Lmsn000954	207.09	59.01	208.095	C8H16O6	[M-H]-	Dambonitol	Others	Saccharides	523-94-4	3	492264	226999	272201	799284	334413	844134	585869	454877	271755	726285	665740	329530	318250	325944	341967	-
Wcfn008271	239.03	223.02	240.042	C14H8O4	[M-H]-	Danthron; 1,8-Dihydroxyanthraquinone	Quinones	Anthraquinone	117-10-2	3	9.08168e+06	8.6597e+06	8.26651e+06	7.34791e+06	7.20804e+06	7.83842e+06	8.21881e+06	8.69692e+06	8.93537e+06	8.15076e+06	9.1051e+06	8.24381e+06	1.78105e+07	1.98714e+07	1.89433e+07	C10312
Lmjn002774	475.182	179.071	476.189	C21H32O12	[M-H]-	Darendoside B	Phenolic acids	Phenolic acids	94410-28-3	3	31622.9	58400	51502.4	24763.7	28600	11894.9	83970	69421.7	67375.2		27537.8		25799.2	39627.9	30992.5	-
Lajp003797	1139.28	561.14	1138.27	C60H50O23	[M+H]+	Davallin	Flavonoids	Flavanols	139390-86-6	3	579918	436093	646508	863298	746013	739784	1.09235e+06	819405	693836	1.1217e+06	1.01799e+06	960764	725476	709017	751485	-
MWSmce265	247.091	229.086	246.089	C14H14O4	[M+H]+	Decursinol	Lignans and Coumarins	Coumarins	23458-02-8	3	144085	145126	221193	295456	43167.7	263613	209245	221584	219293	298324	237715	230011	268344	278738	223365	C09259
Zaxn006641	299.2	299.2	300.209	C20H28O2	[M-H]-	Dehydroabietic acid	Terpenoids	Ditepenoids	1740-19-8	3	273284	523200	390648	115616	227181	117364	61745.4	69637.5	71589.8	356616	258190	394354	333465	310981	279102	C12078
Lmsp004450	359.149	131.049	358.142	C20H22O6	[M+H]+	Dehydrodiconiferyl alcohol	Lignans and Coumarins	Lignans	4263-87-0	3	968528	771343	1.10511e+06	279813	271276	378344	549507	314123	386718	678734	754307	899852	906473	799182	911940	-
Cmsp003083	521.2	131.05	520.194	C26H32O11	[M+H]+	Dehydrodiconiferyl alcohol-4-O-glucoside*	Lignans and Coumarins	Lignans	107870-88-2	1	1.683e+06	1.83113e+06	2.14578e+06	1.91151e+06	2.30522e+06	1.97018e+06	368544	660223	147309	1.91198e+06	1.36923e+06	1.20427e+06	1.12648e+06	1.6063e+06	1.0502e+06	-
Lmsp003655	521.2	131.05	520.194	C26H32O11	[M+H]+	Dehydrodiconiferyl alcohol-gamma'-O-glucoside*	Lignans and Coumarins	Lignans	-	1	1.4896e+06	1.73785e+06	1.84915e+06	2.015e+06	2.19481e+06	1.94385e+06	472877	660223	166947	1.95976e+06	1.42693e+06	1.16722e+06	1.23062e+06	1.44863e+06	1.06546e+06	-
Jmwn006041	519.19	357.13	520.194	C26H32O11	[M-H]-	Dehydrodiconiferylalcohol-9'-O-glucoside	Lignans and Coumarins	Lignans	-	2	950078	495944	538690	2.29516e+06	499940	2.17895e+06	684242	792209	715213	1.20543e+06	1.0383e+06	1.9052e+06	1.00692e+06	1.17949e+06	1.06927e+06	-
pme1398	465.103	303.05	465.103	C21H21O12+	[M]+	Delphinidin-3-O-glucoside (Mirtillin)	Flavonoids	Anthocyanidins	50986-17-9	3	213064	264971	308248	769012	1.17305e+06	663564	1.29622e+06	1.41922e+06	944239	1.19978e+06	1.92206e+06	423617	806915	866584	756686	C12138
Wcdn006733	327.12	121.03	328.131	C19H20O5	[M-H]-	Demethoxypinoresinol	Lignans and Coumarins	Lignans	-	1	423921	321455	326262	26635.8	35374	37599	73613	63179.2	44672.5	31571.3	46807.8	64738.4	120424	115611	98168.4	-
Hmsn002272	327.11	165.05	328.116	C15H20O8	[M-H]-	Demethyl coniferin	Phenolic acids	Phenolic acids	-	2	55454.9			1.33821e+06	1210000	1.30028e+06				60296.9			321990	583371	349917	-
Lazn002918	363.14	151.04	362.137	C19H22O7	[M+H]+	Demethyl-erythro-Guaiacylglycerol β-Coniferyl Ether	Phenolic acids	Phenolic acids	-	1	116460	93553.6	194342	77873.3	107415	115794	141043	155219	199040	115807	106511	129401	192315	185113	139602	-
Lmap001823	312.11	132.04	311.101	C14H17NO7	[M+H]+	Dhurrin	Alkaloids	Phenolamine	499-20-7	3	90487.7	34325.3	135075	568688	934749	758930	219730	218508	336772	226959	474561	229598	370538	405715	347810	C05143
Zbsn012113	379.21	295.19	380.22	C21H32O6	[M-H]-	Diacetoxy-[6]-gingerdiol	Phenolic acids	Phenolic acids	143615-75-2	3	99708.4	172420	169699	74094.5	93014.1	98529.9	41299.4	43075.7	51183.2	106783	82797.2	106654	80925.2	94559.1	93549.1	-
MWSHC20164	279.159	149.024	278.152	C16H22O4	[M+H]+	Dibutyl phthalate*	Phenolic acids	Phenolic acids	84-74-2	1	1.08758e+07	1.19453e+07	1.36827e+07	1.36146e+07	1.30332e+07	1.33679e+07	1.42739e+07	1.40432e+07	1.35158e+07	1.42253e+07	1.42022e+07	1.44138e+07	1.41648e+07	1.36999e+07	1.42345e+07	-
Lmgp003989	499.13	163.04	498.116	C25H22O11	[M+H]+	Dicaffeoylshikimic acid	Phenolic acids	Phenolic acids	-	2	77609.3	55378.8	89136.9		40724.4		99476.6	194986	122184	146353	226192	326908	49464.9	68552.7	82434.9	-
Lcyn000106	551.18	193.05	552.184	C26H32O13	[M-H]-	Dichotomoside A	Lignans and Coumarins	Lignans	-	3	520615	1.26705e+06	832146	1.82232e+06	407426	986365	407648	372606	377760	260829	748435	1.00348e+06	421252	584363	357084	-
Cmyp007180	181.12	107.09	180.115	C11H16O2	[M+H]+	Dihydroactinidiolide	Others	Lactones	17092-92-1	3	93036.4	95631.9	95173.7	101597	90093	114549	186174	732475	1.17462e+06	74536.3	37720.6	68671.5	272413	299390	263375	-
HJN055	435.13	273.08	436.137	C21H24O10	[M-H]-	Dihydrocharcone-4'-O-glucoside*	Flavonoids	Chalcones	-	2	159525	98104.7	154852	92768.9	104316	41380.8	118119	83528.1	99211	77999.6	164585	144586	145364	101711	55160.6	-
Lmyn003971	521.2	359.15	522.21	C26H34O11	[M-H]-	Dihydrodehydrodiconiferyl alcohol-4-O-glucoside*	Lignans and Coumarins	Lignans	-	1	560977	598334	605484	359155	274759	232884	312580	448163	300566	634463	433745	1.37345e+06	363294	374383	276969	-
MWS20182	195.066	136.054	196.074	C10H12O4	[M-H]-	Dihydroferulic Acid	Phenolic acids	Phenolic acids	1135-23-5	3	102788	119619	103100	50423.2	60651.6	73004.5	17852	36039	30304.3				106626	53031.7	73886.5	-
Wafn002827	357.119	195.067	358.126	C16H22O9	[M-H]-	Dihydroferulic acid glucoside	Phenolic acids	Phenolic acids	-	3	701808	54100	280872	72005.9	56900	361489					165052		81096.7	98438.7	79165.1	-
MW0106444	444.17	303.09	443.155	C19H21N7O6	[M+H]+	Dihydrofolic acid	Organic acids	Organic acids	4033-27-6	3	9.56534e+06	1.27652e+07	1.55913e+07	651485	1.70026e+06	4.50517e+06	2.24822e+06	4.21682e+06	3.51791e+06	1.32153e+07	2.13079e+07	1.27002e+07	7.60783e+06	7.24899e+06	7.77736e+06	C00415
Lmtp006908	235.169	179.106	234.162	C15H22O2	[M+H]+	Dihydroisoalantolactone*	Terpenoids	Sesquiterpenoids	1856-58-2	1	365732	332803	420095	445209	457219	452933	483393	403704	421376	455361	465645	433098	511205	501802	528630	-
Hmcp000405	144.14	84.08	143.131	C8H17NO	[M+H]+	Dihydroisopelletierine	Alkaloids	Piperidine alkaloids	-	3	2.1756e+06	2.3691e+06	2.90051e+06	1.94997e+06	1.38458e+06	5.00123e+06	3.20947e+06	3.82938e+06	3.71985e+06	1.44239e+06	1.17823e+06	1.49847e+06	2.79457e+06	2.80722e+06	2.77095e+06	-
Lmmn004625	449.11	287.06	450.116	C21H22O11	[M-H]-	Dihydrokaempferol-7-O-glucoside	Flavonoids	Flavanonols	-	1	298125	133412	159634	2.74239e+06	2.28571e+06	3.41943e+06	217289	228465	220924	1.21875e+06	1.35161e+06	909010	1.30252e+06	979017	963686	-
Cmxn004016	451.13	289.08	452.132	C21H24O11	[M-H]-	Dihydromarein	Flavonoids	Chalcones	-	3	52454.3	57591.6	101768	2.06942e+06	1.46019e+06	1.49061e+06	224928	217979	199957	668719	407449	299206	848843	669077	580274	-
MWSHY0048	321.06	153.018	320.053	C15H12O8	[M+H]+	Dihydromyricetin (Ampelopsin)	Flavonoids	Flavanonols	27200-12-0	3				60458.9	48029.2	53576.9	22759.4						33650.4	25907.5	50746.9	C02906
HJN104	481.135	319.084	482.106	C21H22O13	[M-H]-	Dihydromyricetin-3-O-glucoside	Flavonoids	Flavanonols	-	3	90654.7	91539.8	91263.2	69276.8	114707	160879	60440.9	68438.9	70699.1	96479.9	77334.3	39710.3	98665	85298.4	81766.2	-
Yajn003986	445.21	59.01	446.215	C21H34O10	[M-H]-	Dihydropenstemide	Terpenoids	Monoterpenoids	-	3	63006.2	43780.5	71541.2	155858	119489	90966.7	133458	149468	109012	104634	150554	135605	101432	63235.3	80159.6	-
Wcfp008029	302.3	60.04	301.298	C18H39NO2	[M+H]+	Dihydrosphingosine	Lipids	Sphingolipids	764-22-7	2	319483	679000	842148	366952	388000	351258	72722.1	79691.6	72117	184136	355661	472055	422326	429251	403038	C00836
Lcsp003242	354.18	222.13	353.17	C15H23N5O5	[M+H]+	Dihydrozeatin ribonucleoside	Alkaloids	Alkaloids	22663-55-4	1	262486	459008	576351			14077.9	78448.5	99673.9	29266.4	401584	393034	879662	216263	275527	182413	-
Lmxp011770	279.16	149.02	278.152	C16H22O4	[M+H]+	Diisobutyl phthalate*	Phenolic acids	Phenolic acids	84-69-5	1	1.04607e+07	1.17747e+07	1.38015e+07	1.32149e+07	1.33323e+07	1.36662e+07	1.39556e+07	1.37855e+07	1.33018e+07	1.42208e+07	1.38547e+07	1.3641e+07	1.36743e+07	1.34457e+07	1.41194e+07	C15205
MWSslk097	195.065	163.04	194.058	C10H10O4	[M+H]+	Dimethyl phthalate	Phenolic acids	Phenolic acids	131-11-3	3	5.06721e+06	5.43827e+06	5.76513e+06	6.95569e+06	4.86859e+06	6.07875e+06	4.61984e+06	6.04787e+06	5.71999e+06	6.24689e+06	6.54256e+06	5.38953e+06	4.73534e+06	5.03635e+06	4.58172e+06	C11233
Lmmn000806	131.035	87.0459	132.042	C5H8O4	[M-H]-	Dimethylmalonic acid*	Organic acids	Organic acids	595-46-0	3	859674	707052	689772	85820.8	101770	113073	95772.2	198034	98401.2	403933	712157	655760	459183	338603	347687	-
MWSHY0009	301.071	286.048	300.063	C16H12O6	[M+H]+	Diosmetin (5,7,3'-Trihydroxy-4'-methoxyflavone)*	Flavonoids	Flavones	520-34-3	3	8718.66	5009.08	9560.54	82856	97601.9	79667.4	14751.6	32998.7	21861	66462.2	30966.2	110156	52006.1	51790.4	67832	C10038
pmp000579	463.12	301.07	462.116	C22H22O11	[M+H]+	Diosmetin-7-O-galactoside*	Flavonoids	Flavones	-	1	443889	256176	433419	2.41903e+06	1.83567e+06	1.61744e+06	256387	238607	175481	780989	627894	531765	1.36981e+06	1.23664e+06	1.09129e+06	-
Hmmp004965	463.124	301.07	462.116	C22H22O11	[M+H]+	Diosmetin-7-O-glucoside*	Flavonoids	Flavones	20126-59-4	1	389444	219769	373823	2.16085e+06	1.74254e+06	1.8176e+06	267848	298719	220726	793360	486148	278084	1.00263e+06	1.09634e+06	1.07512e+06	-
MWSHY0190	609.181	301.079	608.174	C28H32O15	[M+H]+	Diosmetin-7-O-rutinoside (Diosmin)	Flavonoids	Flavones	520-27-4	1	77257.8	83511.5	50742.3	38067.5	41232.5	65263.8	148778	148953	103597	41278	64488.6	40170.2	86559.4	121420	91575.2	C10039
Lmgp004152	595.166	445.113	594.159	C27H30O15	[M+H]+	Diosmetin-8-C-(2''-O-arabinosyl)glucoside	Flavonoids	Flavones	-	3	11016.5	7590.83	25149.9	10892	13003.7	14272	16258	186708	82734.7		16363.8		49916.8	57554.4	42354	-
pmb2936	591.17	367.2	592.179	C28H32O14	[M-H]-	Disinapoyl glucoside	Phenolic acids	Phenolic acids	-	2	75269.9	81600	122839	1.80831e+07	9770000	6.76757e+06				14376	69025.5	389866	2.41524e+06	3.1879e+06	2.96709e+06	-
Zjhp090607	303.09	123.04	302.079	C16H14O6	[M+H]+	Disporopsin/5,7-dihydroxy-3-(2',4'-dihydroxybenzyl)-chroman-4-one	Flavonoids	Other Flavonoids	-	3	128023	117516	149141	276762	249152	203679	165281	212495	205418	265591	282747	251741	224990	255830	304332	-
pmb2640	199.17	199.17	200.178	C12H24O2	[M-H]-	Dodecanoic acid (Lauric acid)	Lipids	Free fatty acids	143-07-7	3	4.37264e+06	4.55783e+06	4.44869e+06	5.24798e+06	4.04101e+06	5.58595e+06	5.25174e+06	5.8745e+06	3.77513e+06	4.1456e+06	6.92486e+06	9.91983e+06	4.77596e+06	4.45371e+06	4.83368e+06	C02679
pme2237	181.072	101.024	182.079	C6H14O6	[M-H]-	Dulcitol*	Others	Saccharides	608-66-2	1	231753	120556	147505	84790.8	90763.3	65257.7	1.58547e+06	957364	941013	129294	106699	144853	270888	351236	251516	C01697
mws1150	785.251	623.219	786.258	C35H46O20	[M-H]-	Echinacoside	Phenolic acids	Phenolic acids	82854-37-3	3	999414	1.10906e+06	1.50067e+06	86873.1			1.08522e+06	964081	531841	165642	179666	429260	407848	277531	491553	C10450
pmn001610	307.264	307.264	308.272	C20H36O2	[M-H]-	Eicosadienoic acid*	Lipids	Free fatty acids	5598-38-9	3	516670	262647	286553	105207	87746.3	125729	55099.2	44919.6	58326.8	182955	156336	201219	248167	104264	179180	C16525
mws0396	281.25	281.25	282.256	C18H34O2	[M-H]-	Elaidic Acid*	Lipids	Free fatty acids	112-79-8	1	3.34022e+07	16600000	1.45009e+07	1.23753e+07	2690000	2.09977e+06	4.61126e+06	1.76245e+06	2.49507e+06	1.01403e+07	1.57463e+07	2.20991e+07	5.72334e+06	3.87374e+06	5.6348e+06	C01712
Hmcp003852	223.206	207.03	222.198	C15H26O	[M+H]+	Elemol	Terpenoids	Sesquiterpenoids	639-99-6	3	2.87586e+06	3.54494e+06	3.68085e+06	3.63616e+06	3.78894e+06	3.83702e+06	3.32039e+06	3.71223e+06	3.30767e+06	3.77434e+06	3.46023e+06	3.32997e+06	7.82825e+06	1.02638e+07	9.45117e+06	-
pme2246	300.999	185.023	302.006	C14H6O8	[M-H]-	Ellagic acid	Tannins	Tannin	476-66-4	3	119145	130725	156510	59651.6	132109	109905	216763	155088	124719	170788	152290	154329	149487	186801	96716.4	C10788
Zbzn008048	293.18	221.15	294.183	C17H26O4	[M-H]-	Embelin	Quinones	Quinones	550-24-3	3	1.14699e+06	2.73284e+06	967095	1.1654e+06	851451	1.15062e+06	1.05291e+06	1.94304e+06	2.19313e+06	2.11735e+06	2.12388e+06	1.23374e+06	1.02201e+06	1.11644e+06	1.14116e+06	-
Jmcp007378	223.21	149.13	222.198	C15H26O	[M+H]+	Enantio-7(11)eudesmen-4-ol	Terpenoids	Sesquiterpenoids	186374-63-0	3	587058	567176	712524	764967	629386	826343	643248	646387	584864	722836	708295	633251	884702	892651	841501	-
Lmsp013116	321.242	123.08	320.235	C20H32O3	[M+H]+	Ent-16α,17-Dihydroxykauran-2-one	Terpenoids	Ditepenoids	-	3	13676.1	16971	31321.7	79428	76765.2	106148	10431.8	11927.2	13975.6	22681.3	18132.1	19983.3	55113.1	50378.4	66049.6	-
Qmxp101615	349.27	179.14	348.266	C22H36O3	[M+H]+	Ent-3β-Acetoxyisopimar-15-8β-ol	Terpenoids	Ditepenoids	-	2	505564	416677	775440	2.6572e+06	3.06667e+06	4.75338e+06	1.23899e+06	1.05255e+06	1.15089e+06	1.4492e+06	1.47205e+06	1.36212e+06	1.70826e+06	1.72371e+06	1.66613e+06	-
Lajp002387	561.14	287.06	560.132	C30H24O11	[M+H]+	Ent-Epiafzelechin(2a→7,4a→8)catechin	Flavonoids	Flavanols	83889-81-0	3	17497.1	23317	44692.6	69019.4	85712.1	62587.1	60658.2	76108.6	69995.2	143721	71788.4	63506.4	70691.8	44848	68889.9	-
mws1422	275.09	107.05	274.084	C15H14O5	[M+H]+	Epiafzelechin	Flavonoids	Flavanols	24808-04-6	1	74017.6	57698.1	120812	815431	1.3747e+06	1.07437e+06	172631	258182	173712	361334	363706	400514	502365	467290	445137	C12128
MWSHY0174	291.086	139.04	290.079	C15H14O6	[M+H]+	Epicatechin*	Flavonoids	Flavanols	490-46-0	1	9.2692e+06	7.58104e+06	1.08093e+07	1.07083e+07	1.05837e+07	1.30299e+07	1.03506e+07	9.07394e+06	1.05576e+07	1.14572e+07	1.04586e+07	1.18302e+07	1.24645e+07	1.15472e+07	1.14708e+07	C09727
Lahp002857	595.15	409.09	594.137	C30H26O13	[M+H]+	Epicatechin-(4β→8)-epigallocatechin	Flavonoids	Flavanols	-	2	32879	111985	84744.3	51613.2	40679.9	47925.4	72534.2	100939	133456	126546	163871	176936	88423.7	98282.6	89419	-
HJN044	863.188	711.142	864.19	C45H36O18	[M-H]-	Epicatechin-(4β→8,2β→O→7)-epicatechin-(4β→8)-epicatechin	Flavonoids	Flavanols	-	3	671264	413704	308054	222067	572339	59460.3	235162	365746	290982	319234	1.12025e+06	1.33829e+06	257800	462850	527004	-
Zmdn002400	451.125	289.073	452.132	C21H24O11	[M-H]-	Epicatechin-3'-O-β-D-glucopyranoside*	Flavonoids	Flavanols	-	1	1.46557e+06	908496	1.15465e+06	6.73178e+06	8.63674e+06	5.93089e+06	3.52425e+06	3.08851e+06	3.54052e+06	2.42456e+06	1.77071e+06	1.39921e+06	3.55635e+06	4.06515e+06	3.24255e+06	-
Zbjn003700	455.096	289.075	456.106	C23H20O10	[M-H]-	Epicatechin-3-(3''-O-methyl)gallate	Flavonoids	Flavanols	-	3	57081.9	29300	53247.2	49688.8	38800	40337.2	42071.2	55571.5	42845.7	54156.5	77155.8	46684.4	48659.9	54640.9	65169	-
pmb3114	561.14	289.07	562.148	C30H26O11	[M-H]-	Epicatechin-epiafzelechin	Flavonoids	Flavanols	-	1	3.37662e+06	7.80139e+06	1.04238e+07	1.80648e+07	5.14242e+07	1.55822e+07	1.32538e+07	2.35351e+07	3.92139e+06	3.30071e+07	3.30836e+07	1.2145e+07	2.70278e+07	1.83388e+07	3.06923e+07	-
MWSHY0098	307.08	139.04	306.074	C15H14O7	[M+H]+	Epigallocatechin	Flavonoids	Flavanols	970-74-1	1	135407	158000	261093	441281	464000	322222	491709	405701	457904	431442	299540	373863	493870	523131	563228	C12136
Zmbp000449	130.03	70.07	129.025	C5H7NOS	[M+H]+	Epigoitrin	Others	Others	1072-93-1	3	1.15543e+06	2790000	2.94744e+06	2.55896e+06	1630000	1.79964e+06	2.28657e+06	659881	698269	795375	693956	956676	2.31435e+06	2.21626e+06	2.07605e+06	-
MWSHC20189	357.13	151.04	358.142	C20H22O6	[M-H]-	Epipinoresinol*	Lignans and Coumarins	Lignans	24404-50-0	1	1.3309e+06	3.02152e+06	2.3676e+06	353365	347627	474141	125969	109077	122056	449185	624537	711506	846940	870115	864650	-
Xmzn007677	580.365	506.325	581.264	C33H35N5O5	[M-H]-	Ergotamine	Alkaloids	Plumerane	113-15-5	3	139210	50283.9	93093.8	177360	98861	76050.7	163833	110640	101665	635529	416109	434138	430978	393893	399517	C07544
Qahn003953	261.13	201.11	262.142	C12H22O6	[M-H]-	Erigeside B	Others	Others	95632-87-4	3	60527.7	50443.2	47495.6	199639	258281	337523	66898.4	120405	164913	76164.5	241856	91594.4	139341	124213	161027	-
MWSHY0145	289.07	153.02	288.063	C15H12O6	[M+H]+	Eriodictyol (5,7,3',4'-Tetrahydroxyflavanone)	Flavonoids	Flavanones	552-58-9	1	64313.6	39205.2	87353.3	2.07938e+06	2.05384e+06	1.91294e+06	632844	805017	716892	1.45818e+06	1.1112e+06	1.36814e+06	1.08783e+06	1.11367e+06	1.1803e+06	C05631
Zbnp004170	451.12	289.07	450.116	C21H22O11	[M+H]+	Eriodictyol-3'-O-glucoside*	Flavonoids	Flavanones	-	1	83100.3	98300	126627	1.09921e+07	10600000	1.10047e+07	931080	1.47209e+06	1.37863e+06	7.14125e+06	2.6349e+06	2.70767e+06	4.66525e+06	4.10868e+06	4.58708e+06	-
Zbnn005416	491.116	287.055	492.127	C23H24O12	[M-H]-	Eriodictyol-7-O-(6''-acetyl)glucoside	Flavonoids	Flavanones	-	3	19868.6	24530.3	47334.5	176856	76982.3	101184	24618.5	14698.3	22947.5	112540	34999.8	76677.9	68096.2	59176.3	83098.6	-
Zbnn005420	535.11	287.05	536.117	C24H24O14	[M-H]-	Eriodictyol-7-O-(6''-malonyl)glucoside	Flavonoids	Flavanones	-	3	16813.2	27362.1	33055.8	134443	53638.8	71887.4	15632	14783.4	20672	123238	42951.5	69084.2	52330.3	54617	45895.3	-
MWSHY0092	597.18	289.072	596.174	C27H32O15	[M+H]+	Eriodictyol-7-O-Rutinoside (Eriocitrin)	Flavonoids	Flavanones	13463-28-0	3	88094.3	49600	83688.1	214281	144000	183903	68789.8	115880	82596.5	137625	143160	175090	129710	96949	116521	C09732
MWS20145	451.12	289.07	450.116	C21H22O11	[M+H]+	Eriodictyol-7-O-glucoside*	Flavonoids	Flavanones	38965-51-4	1	89194.2	78400	107912	9.52879e+06	13800000	9.01653e+06	1.07036e+06	1.76474e+06	1.18642e+06	5.26288e+06	2.96325e+06	2.2979e+06	5.15711e+06	4.90793e+06	4.72432e+06	-
Lazn003893	375.146	327.125	376.152	C20H24O7	[M-H]-	Erythro-Guaiacylglycerol-β-Coniferyl Ether	Lignans and Coumarins	Lignans	890317-92-7	3	376667	274316	261745	88943	78036.5	96750.9	64105.1	78835.5	69936.7	85920.8	128355	171808	163794	161549	143491	-
Lazn006735	583.22	535.2	584.226	C31H36O11	[M-H]-	Erythro-Guaiacylglycerol-β-O-4'-dehydrodisinapyl Ether	Lignans and Coumarins	Lignans	613684-55-2	1	370044	542910	573549	287393	258022	350563	193437	507857	313059	220050	313288	995505	433886	443216	420511	-
Lazn005262	405.15	165.06	406.163	C21H26O8	[M-H]-	Erythro-Guaiacylglycerol-β-Sinapyl Ether	Lignans and Coumarins	Lignans	877875-96-2	3	694675	742620	789635	233514	160591	339210	257973	207281	341648	144558	254655	725033	395172	554013	395886	-
Lazn002600	439.16	195.07	440.168	C21H28O10	[M-H]-	Erythro-Guaiacylglycerol-β-threo-syringylglycerol Ether	Lignans and Coumarins	Lignans	1313434-74-0	3	109924	84824.8	96991.3	184350	137696	161850	8396.89	98671.1	48015	114252	157933	173100	92623.1	121722	164819	-
Lazn002346	601.21	439.16	602.221	C27H38O15	[M-H]-	Erythro-Guaiacylglycerol-β-threo-syringylglycerol Ether glucoside	Lignans and Coumarins	Lignans	-	1	168853	80721	103690	230731	196832	198290	28959.8	130935	47156.2	88920	148282	110547	85113.6	116911	102661	-
Wcsn011332	279.23	261.23	280.24	C18H32O2	[M-H]-	Ethyl (10Z,13Z)-hexadeca-10,13-dienoate	Others	Others	-	1	806563	789504	754988	511248	514351	526534	399072	440997	353712	691063	794058	899773	721680	605298	651423	-
Lmmn013100	307.263	307.262	308.272	C20H36O2	[M-H]-	Ethyl linoleate*	Lipids	Free fatty acids	544-35-4	3	237619	130898	143124	43653.2	43322.1	57929.6	23206.8	22425.3	24456.7	86229.9	74183.7	93632.9	117867	48572.3	82090.5	-
MWS1839	165.056	92.0272	166.063	C9H10O3	[M-H]-	Ethylparaben	Phenolic acids	Phenolic acids	120-47-8	3	21052.6	10300	12927.4				19747.1	29752.6	36855.6				20603.6	12843.7	31367.7	-
pmn001371	549.2	387.15	550.205	C27H34O12	[M-H]-	Eucommin A*	Lignans and Coumarins	Lignans	99633-12-2	1	416758	802000	664568	578175	434000	629699	64584.2	281227	137099	235502	722297	832954	280768	343580	322273	C10560
pmn001380	187.1	169.09	188.105	C9H16O4	[M-H]-	Eucommiol	Others	Alcohol compounds	55930-44-4	3	99521.5	87000	45899.7	30019.5	36600	28433.5	32386.6	108986	89359.9	33973.9	35006.7	36964.6	94007	70039.5	87898.2	C17878
pme3437	213.08	154.06	212.069	C10H12O5	[M+H]+	Eudesmic acid (3,4,5-trimethoxybenzoic acid)	Phenolic acids	Phenolic acids	118-41-2	1	21984.2	76906.8	49879.1				186231	61242.2	92961	65076	37208.6	21777.8	40326	40831.5	50193.8	-
Lhhp120823	193.08	105.07	192.079	C11H12O3	[M+H]+	Eugenyl formate	Others	Others	-	2	1.02629e+06	362152	731928	824707	523438	1.76825e+06	1.91211e+06	946136	801453	99158.1	382585	116133	469136	526825	526760	-
pmp000013	507.15	345.09	506.142	C24H26O12	[M+H]+	Eupatilin-7-O-glucoside	Flavonoids	Flavones	-	2	2.03588e+06	717195	1.39378e+06	1.43623e+06	2.16518e+06	2.234e+06	1.66667e+06	1.5791e+06	1.28966e+06	2.34395e+06	3.12661e+06	2.52298e+06	1.48044e+06	1.51806e+06	1.5123e+06	-
Lhhp102922	371.15	167.07	370.142	C21H22O6	[M+H]+	Fargesin*	Lignans and Coumarins	Lignans	31008-19-2	2	569932	212106	530221	391000	375190	194432	119486	176682	99433.3	376642	302688	528067	286242	317238	226989	C16957
Lmdn003665	623.198	299.092	624.205	C29H36O15	[M-H]-	Farrerol-5,7-di-O-glucoside	Flavonoids	Flavanones	-	3	493650	313366	535900	672589	864929	829787	257473	327729	321684	537856	428476	392300	399525	571721	664836	-
mws2208	195.065	177.055	194.058	C10H10O4	[M+H]+	Ferulic Acid	Phenolic acids	Phenolic acids	537-98-4	3	8.45729e+06	9.2503e+06	8.03511e+06	5.81757e+06	7.59249e+06	8.50146e+06	2.85082e+06	3.83779e+06	2.50721e+06	5.16242e+06	1.23031e+07	5.85227e+06	5.07058e+06	6.36516e+06	5.33105e+06	C01494
MWSmce083	207.072	133.033	208.074	C11H12O4	[M-H]-	Ferulic acid methyl ester	Phenolic acids	Phenolic acids	2309-07-1	3	101210	85895.4	102064	288009	306940	311592	57312.3	60308.9	43744.4	115889	137476	74216.5	88131.4	84698.1	82099.5	-
MWSHC2062	355.104	193.052	356.111	C16H20O9	[M-H]-	Ferulic β-glucoside	Phenolic acids	Phenolic acids	14364-12-6	1	1.30514e+06	1.49434e+06	845495	1.03292e+06	1.12604e+06	3.87481e+06	209199	386666	231614	600445	4.38304e+06	1.58813e+06	860001	1.01939e+06	1.114e+06	-
Wcdn003654	281.065	178.027	282.074	C13H14O7	[M-H]-	Feruloyl Lactate	Organic acids	Organic acids	-	3	157252	146677	145599	225782	342635	315502	74927.4	89697.6	73504.2	145622	163765	125572	160558	198855	132930	-
pmb0108	375.107	137.1	374.1	C19H18O8	[M+H]+	Feruloyl syringic acid	Phenolic acids	Phenolic acids	-	3	28938.8	74237.6	66484.8	62782.8	62875	79582.2		36686.2		106188	58060.6	175583	111558	114577	86449.1	-
Lmhn003799	501.1	307.05	502.111	C24H22O12	[M-H]-	Feruloylferuloyltartaric acid	Phenolic acids	Phenolic acids	-	3	72680.3	21927.2	71840.4	23958.7	27651.3	70219.8	4229.87	82658.5	65843.6	14546.7	290190	78402.7	48761.7	36315.9	46016.3	-
Lmhn003074	309.06	193.05	310.069	C14H14O8	[M-H]-	Feruloylmalic acid	Phenolic acids	Phenolic acids	-	3	146776	119529	158634	138564	153609	137539	86207.2	56456.5	88074.2	57783.7	112475	91588.2	93650.3	108411	111432	-
Lmhn003801	531.12	337.06	532.122	C25H24O13	[M-H]-	Feruloylsinapoyltartaric acid	Phenolic acids	Phenolic acids	-	3	447421	450338	493257	173760	185376	354521	24909.4	597789	140417	753563	3.73144e+06	1.1098e+06	516501	556241	520471	-
WaYn006966	583.22	195.07	584.226	C31H36O11	[M-H]-	Ficusesquilignan B	Lignans and Coumarins	Lignans	-	3	175463	329285	617463	287141	274615	371876	95476.7	107528	138712	245790	157292	550746	499297	501832	227141	-
Lajp003377	579.15	127.04	578.142	C30H26O12	[M+H]+	Fisetinidol-(4α,6)-gallocatechin	Flavonoids	Flavanols	1262536-83-3	1	3.51803e+07	2.48096e+07	3.61381e+07	4.25419e+07	4.49796e+07	4.80362e+07	4.323e+07	41657599	5.14586e+07	4.6799e+07	4.67487e+07	4.35565e+07	4.15027e+07	4.90442e+07	4.29114e+07	-
Lmyn004187	453.01	300.999	454.017	C21H10O12	[M-H]-	Flavogallonic Acid Dilactone	Tannins	Tannin	103744-88-3	3				8611.68	15700	6721.68	33559	9474.85	23952				49915.2	29912.8	30978.3	-
Lahp004593	493.13	331.08	492.127	C23H24O12	[M+H]+	Flavoyadorinin A	Flavonoids	Flavonols	-	3	859256	625164	867316	1.96396e+06	2.14975e+06	1.23158e+06	1.20086e+06	1.11199e+06	1.26207e+06	751630	966379	640635	1.34633e+06	1.36306e+06	1.20752e+06	-
Wbmp003302	165.09	91.05	164.084	C10H12O2	[M+H]+	Frambinone	Others	Ketone compounds	-	3	423592	328000	383678	1.00689e+06	857000	850276	519240	537765	502024	459105	425510	372323	589268	677393	579847	-
mws1014	209.044	149.022	208.037	C10H8O5	[M+H]+	Fraxetin (7,8-Dihydroxy-6-methoxycoumarin)	Lignans and Coumarins	Coumarins	574-84-5	3	133871	139000	133878	429192	309000	293254	62726.3	200214	103144	122279	595641	362157	297993	271374	120338	C09265
Lmbn001181	531.139	531.13	532.143	C22H28O15	[M-H]-	Fraxetin-7,8-di-O-glucoside	Lignans and Coumarins	Coumarins	-	3	215114	161085	286916	87479.4	115144	78218.4	494444	766635	636003	85829.7	96444.1	140890	291572	248186	226619	-
Salp005796	405.15	167.07	404.147	C21H24O8	[M+H]+	Fraxiresinol	Lignans and Coumarins	Lignans	89199-97-3	2	76000.9	112994	96921.3	54720	72962.9	54943.3				55786.3	50004.9	118897	56846.3	61894.5	67281.3	-
pmn001671	547.17	223.1	548.174	C23H32O15	[M-H]-	Furanofructosyl-α-D-(6-mustard acyl)glucoside	Phenolic acids	Phenolic acids	-	3	48930.1	61685	40413.1	87199.1	191317	100811	86142.8	148788	65942.7	57915.7	438957	69133.7	104210	73492.9	95712.8	-
Lmjn010508	277.18	205.16	278.188	C17H26O3	[M-H]-	Fusarester B	Others	Ketone compounds	-	3	87306.1	86866.6	72636.8	54452.7	52578.8	56010.8	52889.8	59901.5	73406	65444.5	65033.9	65593.3	98037.1	65158.6	68138.6	-
mws1000	287.056	149.024	288.063	C15H12O6	[M-H]-	Fustin	Flavonoids	Flavanonols	20725-03-5	3	145891	71382.7	127638	489537	440990	404547	134520	209288	149168	153354	179115	130856	269824	242080	393254	C01378
mws1080	341.11	179.06	342.116	C12H22O11	[M-H]-	Galactinol	Others	Saccharides	3687-64-7	1	2.13393e+07	1.787e+07	1.47442e+07	1.34781e+07	2.50989e+07	1.90238e+07	5.31412e+07	5.34435e+07	6.27951e+07	2.3876e+07	3.69218e+07	2.35714e+07	2.80473e+07	3.40198e+07	2.9529e+07	C01235
Lmlp005572	433.11	271.06	432.106	C21H20O10	[M+H]+	Galangin-7-O-glucoside	Flavonoids	Flavonols	-	3	320634	110838	216257	319654	346657	396612	573263	551118	423941	291580	354589	495810	630988	1.31618e+06	649547	-
Hmbp001276	169.05	65.03	168.042	C8H8O4	[M+H]+	Gallacetophenone	Phenolic acids	Phenolic acids	528-21-2	2	1.13236e+06	1.52802e+06	1.57728e+06	8.91046e+06	8.74752e+06	8.60095e+06	1.15899e+06	1.78733e+06	1.04403e+06	4.65774e+06	3.05479e+06	3.32657e+06	4.23482e+06	3.9056e+06	3.80783e+06	-
mws0049	307.08	139.04	306.074	C15H14O7	[M+H]+	Gallocatechin	Flavonoids	Flavanols	970-73-0	1	155859	442574	510013	136814	175967	140528	153155	133967	126984	155528	137721	269264	727011	570188	569961	C12127
pmp000273	563.15	139.04	562.148	C30H26O11	[M+H]+	Gambiriin B3	Tannins	Tannin	76236-90-3	1	1.58033e+06	1040000	1.35164e+06	2.26573e+06	2790000	4.73177e+06	3.31248e+06	3.87689e+06	2.91143e+06	5.24055e+06	4.65117e+06	4.76762e+06	3.25085e+06	5.51277e+06	2.31925e+06	C17777
Wccp002870	295.13	120.08	294.122	C14H18N2O5	[M+H]+	Gamma-Glu-Phe	Amino acids and derivatives	Amino acids and derivatives	7432-24-8	1	5.9996e+06	6.62838e+06	8.28526e+06	5.14017e+06	2.57307e+06	5.70281e+06	4.39715e+06	1.13516e+06	964638	3.69949e+06	4.18815e+06	3.20639e+06	3.64149e+06	3.84801e+06	3.58129e+06	-
Lajp005903	667.18	361.09	666.18	C30H34O17	[M+H]+	Gardenin A malonyl glucoside	Flavonoids	Flavones	-	3	1.16904e+06	592528	1.03492e+06				386243	372912	151028	469938	428135	451229	653846	698534	561171	-
Lmgp004731	433.11	271.06	432.106	C21H20O10	[M+H]+	Genistein-7-O-galactoside	Flavonoids	Isoflavones	-	3	138089	324677	415704	782981	810504	1.06737e+06	163918	148438	165390	651369	664496	354993	395149	562775	889099	-
Lmgp004474	579.171	271.06	578.164	C27H30O14	[M+H]+	Genistein-7-O-galactoside-rhamnose	Flavonoids	Isoflavones	-	3	2.61456e+06	2.74373e+06	2.0846e+06	2.20307e+06	3.01612e+06	1.88943e+06	2.12532e+06	1.07563e+06	1.98435e+06	2.82273e+06	4.25203e+06	3.02726e+06	3.05327e+06	2.76955e+06	2.84797e+06	-
pmp000413	433.11	283.06	432.106	C21H20O10	[M+H]+	Genistein-8-C-glucoside	Flavonoids	Isoflavones	66026-80-0	3	73485.4	21947.6	39609.9	87727.7	129458	193050	29333	116326	92129.9	25227.2	159029	77871	121112	179226	144751	C10420
Labn004481	459.11	153.02	460.122	C19H24O13	[M-H]-	Gentisic acid-[6''-(3-hydroxy-3-methylglutaryl)]-glucoside	Phenolic acids	Phenolic acids	-	3	2.74595e+06	2.02984e+06	3.1488e+06	358681	440973	299085	1.48928e+06	1.49349e+06	1.81917e+06	641325	469517	1.1714e+06	1.4314e+06	1.27647e+06	1.3467e+06	-
MW0149657	387.14	191.07	386.137	C14H22N6O5S1	[M+H]+	Gln-Cys-His	Amino acids and derivatives	Amino acids and derivatives	-	3	1.56349e+06	2.66362e+06	2.27782e+06	1.72097e+06	1.6724e+06	1.80444e+06	380606	422185	96751.6	712130	893097	1.0203e+06	817713	1.24861e+06	1.07462e+06	-
MW0149659	397.15	235.09	396.147	C17H24N4O5S1	[M+H]+	Gln-Cys-Phe	Amino acids and derivatives	Amino acids and derivatives	-	3				3.78289e+06	3.36422e+06	5.30149e+06				432895	1.55869e+06	806442	831723	1.10789e+06	1.09336e+06	-
MW0149664	403.19	341.2	402.186	C15H26N6O7	[M+H]+	Gln-Gln-Gln	Amino acids and derivatives	Amino acids and derivatives	-	3	164508	235614	225848	1.26119e+06	1.77132e+06	1.48124e+06	686701	564299	576954	319683	359083	431234	1.08443e+06	615435	652444	-
MWS201444	204.097	84.0448	203.091	C7H13N3O4	[M+H]+	Gln-Gly	Amino acids and derivatives	Amino acids and derivatives	2650-65-9	3	1.71271e+07	21300000	2.60389e+07	1.6891e+07	24200000	2.01018e+07	1.27763e+07	1.60226e+07	1.54832e+07	1.63615e+07	2.0618e+07	2.23217e+07	1.79962e+07	1.9745e+07	2.27481e+07	-
MW0149786	480.22	209.08	479.217	C25H29N5O5	[M+H]+	Gln-Phe-Trp	Amino acids and derivatives	Amino acids and derivatives	-	3	4.70841e+06	2420000	4.12306e+06	5.195e+06	4030000	4.6533e+06	3.33297e+06	4.81197e+06	4.29248e+06	1.57231e+06	1.80122e+06	1.93122e+06	4.77406e+06	5.18588e+06	5.0989e+06	-
MWS201469	304.162	175.119	303.154	C11H21N5O5	[M+H]+	Glu-Arg	Amino acids and derivatives	Amino acids and derivatives	7219-59-2	3	177617	294041	518177	408037	287901	291890	226413	126278	124342	156722	250531	139180	321653	172914	185178	-
Lcsn000385	260.088	131.047	261.096	C9H15N3O6	[M-H]-	Glu-Asn	Amino acids and derivatives	Amino acids and derivatives	36314-37-1	3	80423.5	76228	64240.3	54044.8	50734.6	60852.5	35674.3	31918.5	38049.8	46426.2	31088.3	40690.8	49198.5	59865	32177.4	-
MW0149975	389.2	147.07	388.196	C16H28N4O7	[M+H]+	Glu-Gln-Leu	Amino acids and derivatives	Amino acids and derivatives	-	3	325752	384000	472138	149914	189000	203424	108195	55286.8	54771	128188	130051	57459	124986	162525	183728	-
MW0107016	261.14	84.04	260.137	C11H20N2O5	[M+H]+	Glu-Ile	Amino acids and derivatives	Amino acids and derivatives	5879-22-1	3	1.04428e+07	1.89898e+07	2.16074e+07	2.5466e+07	2.86831e+07	2.95904e+07	1.39166e+07	1.37968e+07	1.38042e+07	1.92722e+07	2.2678e+07	2.54861e+07	1.88226e+07	1.87062e+07	1.8425e+07	-
MW0106972	277.08	148.04	278.094	C10H18N2O5S	[M-H]-	Glu-Met	Amino acids and derivatives	Amino acids and derivatives	4423-22-7	3	727422	393759	443953	417733	754370	530501	345166	551899	717198	529385	1.07993e+06	1.16108e+06	537700	467042	565393	-
MWS201465	295.13	120.08	294.122	C14H18N2O5	[M+H]+	Glu-Phe	Amino acids and derivatives	Amino acids and derivatives	20556-22-3	2	188588	178000	343990	499313	585000	748082	179834	232990	243690	248470	412809	292268	478954	502924	431949	-
MWS20672	366.166	120.081	365.159	C17H23N3O6	[M+H]+	Glu-Phe-Ala	Amino acids and derivatives	Amino acids and derivatives	-	3	32381.4	33300	62983.4	66480.3	78700	126800	22120.3	44833.9	49118.7	36835.3	53593.4	79048.5	73984.9	111631	76207.6	-
MW0150147	322.13	177.05	321.117	C11H19N3O8	[M+H]+	Glu-Ser-Ser	Amino acids and derivatives	Amino acids and derivatives	-	3	521830	1540000	2.18819e+06	430822	1020000	242290	98729.1	233248	212144	600348	844299	1.30569e+06	6.21716e+06	6.03556e+06	6.60764e+06	-
Zmmp002373	362.19	86.1	361.185	C15H27N3O7	[M+H]+	Glu-Thr-Leu	Amino acids and derivatives	Amino acids and derivatives	-	2	924569	862359	1.46545e+06	639303	1.61565e+06	1.57404e+06	767038	242888	296587	936485	945258	1.31406e+06	990464	1.03938e+06	914359	-
MW0150168	336.14	191.07	335.133	C12H21N3O8	[M+H]+	Glu-Thr-Ser	Amino acids and derivatives	Amino acids and derivatives	-	3	547476	1.12412e+06	1.1336e+06	1.66715e+06	1.44502e+06	351006	138156	166270	66305.2	210398	942644	761819	1.29403e+06	1.16304e+06	1.10311e+06	-
MW0150190	368.15	136.08	367.138	C16H21N3O7	[M+H]+	Glu-Tyr-Gly	Amino acids and derivatives	Amino acids and derivatives	-	3	357707	737119	644580	179058	241806	330622	109939	35787.3	42481.7	116613	109014	106606	218165	195738	246285	-
Lmmp000647	505.17	145.05	504.169	C18H32O16	[M+H]+	Glucan	Others	Saccharides	9041-22-9	2	5873.66	34180.2	40185.7	50660.7	85456.8	92542.3	85440.2	137230	81373.4	68887	83717.1	36750.3	62047.6	44432.2	60944.9	-
pmb3081	288.997	96.9696	290.004	C6H11PO11	[M-H]-	Glucaric acid-1-Phosphate	Others	Saccharides	-	3	3.6921e+07	4.53588e+07	4.8556e+07	2.65898e+07	2.42615e+07	3.36053e+07	1.49673e+07	2.24954e+07	2.61496e+07	6.38509e+07	3.17904e+07	5.80807e+07	5.63816e+07	5.30055e+07	5.46231e+07	-
pme0534	195.05	75.01	196.058	C6H12O7	[M-H]-	Gluconic acid	Others	Saccharides	526-95-4	1	2.24858e+06	2.26957e+06	2.54641e+06	1.33253e+06	2.23898e+06	1.58484e+06	1.23546e+06	1.74499e+06	2.61729e+06	1.54509e+06	960087	1.18175e+06	1.69717e+06	2.2009e+06	1.2959e+06	C00257
Wafn003182	409.208	161.046	350.194	C16H30O8	[M+CH3COOH-H]-	Glucopyranose 6-Hydroxydecanoate	Others	Others	-	3	63617.3	62761	79550.3	192648	185806	183810	51252.7	76018.5	73407.7	122837	77784.4	57447.2	101648	120820	81306.2	-
Wasn003258	293.12	131.07	294.132	C12H22O8	[M-H]-	Glucosyl 2-Hydroxy-4-Methylpentanoic Acid	Organic acids	Organic acids	-	1	784866	575267	542652	3.64197e+06	5.97027e+06	5.55747e+06	680762	379011	436792	1.67345e+06	7.4854e+06	2.76339e+06	2.54559e+06	1.80154e+06	2.2483e+06	-
Wasn005621	361.19	199.13	362.194	C17H30O8	[M-H]-	Glucosyl 9-hydroxy-3-methyldec-2-enoic acid	Others	Others	-	1	21290.6	26172.4	36027.1	450232	642450	644945	58120.2	47487.7	47383.3	74497.6	41759.4	94976	156192	238789	197281	-
Labn003432	463.14	121.03	464.153	C19H28O13	[M-H]-	Glucosyl tachioside	Phenolic acids	Phenolic acids	-	3	171820	183306	150652	134363	282041	250438	97877.6	136307	88513.6	104124	185256	565881	171787	166551	143959	-
Lahp003997	655.188	331.083	654.18	C29H34O17	[M+H]+	Glucosyl-rhamnazin-3-O-β-D-glucoside	Flavonoids	Flavonols	-	3	106925	140935	158412	42040.9	102426	117267	43176.5	248861	193888	122879	69771.5	73986.8	97116.6	132100	62231.6	-
Hmtn001302	299.08	137.02	300.084	C13H16O8	[M-H]-	Glucosyloxybenzoic acid	Phenolic acids	Phenolic acids	-	2	93003.4	62567.9	70978.6	467350	396686	319359	103528	101319	172879	71981.7	88288.3	73572.3	259677	189260	202627	-
Lahp003425	759.23	303.09	758.227	C33H42O20	[M+H]+	Glucosylviscumneoside III	Flavonoids	Flavanones	-	3	4281.88	44305.5	21709.3				80499	122906	111044	429698	171955	689022	98430.8	119742	122815	-
MWSHC2022	359.1	197.05	360.106	C15H20O10	[M-H]-	Glucosyringic acid	Phenolic acids	Phenolic acids	33228-65-8	1	1.31655e+07	9.76486e+06	1.33864e+07	1.48235e+07	1.76893e+07	1.51812e+07	7.75412e+06	1.41417e+07	1.02745e+07	2.1239e+07	2.11227e+07	2.42495e+07	1.41505e+07	1.34019e+07	1.36068e+07	-
pme0243	131.035	87.0452	132.042	C5H8O4	[M-H]-	Glutaric acid*	Organic acids	Organic acids	110-94-1	3	536953	304873	387759	190020	262092	301842	260893	216123	268027	269422	194320	278494	357137	362995	305332	C00489
pme1086	306.077	143.046	307.084	C10H17N3O6S	[M-H]-	Glutathione reduced form	Amino acids and derivatives	Amino acids and derivatives	70-18-8	1	54497.7	63800	41593.9	68122.2	29900	67300.5	19370	22240.1	15175.5	81763.5	91783.2	110238	73157.5	39505.3	77460.5	C00051
Zbqp001884	294.143	166.086	293.138	C14H19N3O4	[M+H]+	Gly-Ala-Phe	Amino acids and derivatives	Amino acids and derivatives	17922-87-1	3	48878.1	42770.3	102801	141472	199876	189622	54189.8	120708	108243	48884.3	54995.5	73333.1	105627	122356	100324	-
MW0150310	331.21	288.06	330.202	C13H26N6O4	[M+H]+	Gly-Arg-Val	Amino acids and derivatives	Amino acids and derivatives	-	3	96323.2	160962	142791	291580	480753	215043	199641	179209	213854	67361.4	92574.1	98591.8	99117.6	132581	217670	-
Lcsn001527	278.114	73.0414	279.122	C13H17N3O4	[M-H]-	Gly-Gly-Phe	Amino acids and derivatives	Amino acids and derivatives	6234-26-0	3	207310	175104	169065	80716.6	110217	91079	67845	58380.4	50073.1	82730.5	105084	101370	105387	74260.5	97471.3	-
mws5041	189.123	86.0964	188.116	C8H16N2O3	[M+H]+	Gly-Ile*	Amino acids and derivatives	Amino acids and derivatives	19461-38-2	1	4.96391e+06	4270000	5.07839e+06	2.27537e+07	20300000	1.70293e+07	9.94509e+06	1.07444e+07	1.19974e+07	1.21213e+07	9.57368e+06	1.28653e+07	1.24447e+07	1.2217e+07	1.1106e+07	-
MW0150404	318.17	86.1	317.159	C13H23N3O6	[M+H]+	Gly-Leu-Glu	Amino acids and derivatives	Amino acids and derivatives	-	3	2.87939e+06	4.62469e+06	6.5417e+06	4.06323e+06	5.18861e+06	6.85553e+06	2.15399e+06	2.0222e+06	1.7792e+06	2.68194e+06	2.93736e+06	3.1445e+06	3.67622e+06	3.7446e+06	3.16187e+06	-
MW0150408	276.15	156.1	275.148	C11H21N3O5	[M+H]+	Gly-Leu-Ser	Amino acids and derivatives	Amino acids and derivatives	403703-77-5	3	1.48854e+06	1760000	2.64214e+06	2.44859e+06	1990000	2.46335e+06	2.775e+06	3.23273e+06	3.13228e+06	2.87079e+06	2.71134e+06	2.35754e+06	2.36715e+06	2.5099e+06	2.85971e+06	-
MW0150444	337.14	122.03	336.143	C15H20N4O5	[M+H]+	Gly-Phe-Asn	Amino acids and derivatives	Amino acids and derivatives	-	3	221902	243951	385566	313610	246696	266389	157639	87188	41102.4	83603.5	47488.8	36970.6	126581	130351	162532	-
pme0124	173.092	116.071	172.085	C7H12N2O3	[M+H]+	Gly-Pro	Amino acids and derivatives	Amino acids and derivatives	704-15-4	3	1.26203e+06	1390000	1.28195e+06	1.95616e+06	1730000	1.84818e+06	925809	776125	665157	986537	1.29755e+06	1.06626e+06	1.0721e+06	894492	1.07735e+06	-
MWS20645	239.1	136.08	238.095	C11H14N2O4	[M+H]+	Gly-Tyr*	Amino acids and derivatives	Amino acids and derivatives	658-79-7	1	567235	1240000	945603	2.38148e+06	2140000	1.53633e+06	918061	1.33787e+06	1.08384e+06	831377	876810	1.57149e+06	970468	1.06958e+06	1.00276e+06	-
Lcsp000959	246.14	72.08	245.138	C10H19N3O4	[M+H]+	Gly-Val-Ala	Amino acids and derivatives	Amino acids and derivatives	-	3	248586	511943	381953	663050	583311	616457	340955	436223	340222	259883	270330	581695	288320	342887	252824	-
Lcsp002477	288.19	129.1	287.185	C13H25N3O4	[M+H]+	Gly-Val-Leu	Amino acids and derivatives	Amino acids and derivatives	-	2	173325	121908	273979	236780	289708	338524	137223	129830	158361	143660	168577	205493	186587	182253	201913	-
Lmfp009701	353.27	261.22	352.261	C21H36O4	[M+H]+	Glycerol 9,11,13-octadecatrienoyl ester*	Lipids	Glycerol ester	-	1	115776	19738.9	112826	57811.7	55698.5	199942	12171.7	13436.6	63640.5	25957.8	51301	37538.1	47561.2	32187.1	43026.2	-
Walp013004	337.274	263.237	336.266	C21H36O3	[M+H]+	Glycidyl Linoleate	Lipids	Glycerol ester	24305-63-3	3	45700.7	21400	60096.5	140519	121000	164839	51849.3	62402.9	82717.5	41803.9	70841.7	68516.5	65008.7	53714.9	62304.8	-
Zmmp001429	189.13	86.1	188.116	C8H16N2O3	[M+H]+	Glycyl-L-leucine	Amino acids and derivatives	Amino acids and derivatives	-	1	6.04425e+06	5.08964e+06	6.16244e+06	6.42695e+06	7.43881e+06	7.43832e+06	3.20994e+06	3.23974e+06	2.66223e+06	3.91202e+06	6.41385e+06	5.57102e+06	4.77854e+06	4.59332e+06	4.30675e+06	-
MWS4309	262.12	188.07	261.111	C13H15N3O3	[M+H]+	Glycyl-tryptophan	Amino acids and derivatives	Amino acids and derivatives	2390-74-1	2	1.0651e+06	905000	1.41324e+06	2.72335e+06	2130000	1.8197e+06	1.29724e+06	1.42194e+06	1.24272e+06	1.23608e+06	1.10486e+06	1.5745e+06	1.30444e+06	1.37685e+06	1.2981e+06	-
MWS4296	223.11	120.08	222.1	C11H14N2O3	[M+H]+	Glycylphenylalanine*	Amino acids and derivatives	Amino acids and derivatives	3321-03-7	1	4.39026e+06	3.45786e+06	5.08243e+06	1.59359e+07	1.11446e+07	9.92207e+06	5.5003e+06	6.4924e+06	6.75587e+06	5.24966e+06	4.30131e+06	5.34753e+06	6.89611e+06	6.26829e+06	7.1242e+06	-
Xmyn008071	299.06	284.03	300.063	C16H12O6	[M-H]-	Gnetifolin B	Flavonoids	Flavones	140671-06-3	3	53579	18622.7	43034.7	303627	277238	276879	32089.7	87212.8	59111.5	262639	94434.5	342063	189282	220412	235496	-
mws1105	175.12	130.07	174.116	C11H14N2	[M+H]+	Gramine	Alkaloids	Plumerane	87-52-5	3	3.02902e+06	2.54974e+06	3.81237e+06	5.48958e+06	6.06002e+06	4.98316e+06	3.61656e+06	3.3354e+06	6.26783e+06	1.85092e+06	3.74142e+06	2.59196e+06	3.0769e+06	2.56555e+06	3.38031e+06	C08304
Lman002731	341.09	135.04	342.095	C15H18O9	[M-H]-	Grevilloside F	Phenolic acids	Phenolic acids	1094004-50-8	3	43873.9	39112.9	32345.4	102733	118943	232249	44824.4	39540.3	32405.2	53868.1	185169	55654	84466.2	82823.7	90740.6	-
MWSslk178	169.05	77.04	168.042	C8H8O4	[M+H]+	Griffonilide	Others	Lactones	61371-55-9	3	106671	67550.1	68097.5	254433	265609	342479				147126	94593.1	146202	145549	164948	152639	-
WaYn003084	525.16	167.03	526.169	C24H30O13	[M-H]-	Guaiacylglycerol 8-O-(1''-O-Glucosyl)Vanillic Acid Ether	Phenolic acids	Phenolic acids	-	2	766480	1.42388e+06	1.21226e+06	698912	551814	915951	219804	667254	447473	250029	994011	1.26266e+06	408342	340995	322950	-
Lazn002030	481.17	271.1	482.179	C23H30O11	[M-H]-	Guaiacylglycerol-β-Guaiacyl Ether glucoside	Lignans and Coumarins	Lignans	-	1	613278	631088	694039	626708	1.07459e+06	1.0661e+06	465064	471573	523799	595527	662278	455346	546815	646877	665341	-
pme1109	152.06	135.03	151.049	C5H5N5O	[M+H]+	Guanine	Nucleotides and derivatives	Nucleotides and derivatives	73-40-5	2	371781	961620	1.05319e+06	445145	2.61928e+06	1.48357e+06	2.70398e+06	195680	187626	581826	679697	2.98181e+06	547415	792297	905664	C00242
pme1178	284.1	152.06	283.092	C10H13N5O5	[M+H]+	Guanosine	Nucleotides and derivatives	Nucleotides and derivatives	118-00-3	1	2.45957e+07	31700000	4.01932e+07	5.8268e+07	54100000	5.03049e+07	2.68863e+07	3.01685e+07	2.60223e+07	3.25136e+07	3.1611e+07	2.09956e+07	3.40916e+07	3.46791e+07	3.11758e+07	C00387
pmb0998	364.065	152.057	363.058	C10H14N5O8P	[M+H]+	Guanosine 5'-monophosphate	Nucleotides and derivatives	Nucleotides and derivatives	85-32-5	3	34899.7	32458.4	42603	111030	60930.5	105204	44049.7	45326	49972.8	47233.4	42691.7	35865.8	40905.2	38538.2	55069.8	C00144
MWSmce440	128.07	99.04	127.063	C6H9NO2	[M+H]+	Guvacine	Alkaloids	Piperidine alkaloids	498-96-4	1	461736	521296	706431	708899	475699	529887	273424	259660	203298	493463	657943	631012	410038	410078	375732	C10149
pmp000097	142.09	124.07	141.079	C7H11NO2	[M+H]+	Guvacoline	Alkaloids	Piperidine alkaloids	495-19-2	1	61104.1	47886	101585	76551.2	90360.2	21948.5	69829.9	72345.8	76353.2	38495.1	30378.7	52179.6	243490	199068	219572	C16821
Zmsn002575	403.12	223.07	404.132	C17H24O11	[M-H]-	Hastatoside	Terpenoids	Monoterpenoids	50816-24-5	3	367124	248712	366295	193894	242403	233429	117606	275625	378434	89982	171896	97212.2	305899	281425	279246	-
WaYn006941	809.31	195.07	810.31	C42H50O16	[M-H]-	Hedyotisol B	Lignans and Coumarins	Lignans	95839-45-5	3	37515.4	82974.4	59621.2	76544.9	25207.7	58723.1	22451.4	31503.6	52879.9	19371.5	41088	64246.9	67492.7	44912.7	71796.8	-
WaYn005957	583.22	195.07	584.226	C31H36O11	[M-H]-	Hedyotol C	Lignans and Coumarins	Lignans	97465-79-7	3	618710	786090	872231	261934	254887	407496	232895	311720	402011	189865	151574	547345	498905	565250	552154	-
mws0362	269.249	269.24	270.256	C17H34O2	[M-H]-	Heptadecanoic acid	Lipids	Free fatty acids	506-12-7	3	3.31611e+07	2.82428e+07	2.6364e+07	2.58348e+07	2.45697e+07	2.61285e+07	2.68577e+07	2.42855e+07	2.62699e+07	2.74777e+07	3.01425e+07	2.98902e+07	3.26147e+07	2.89895e+07	2.72833e+07	-
MWSHY0049	303.086	177.055	302.079	C16H14O6	[M+H]+	Hesperetin	Flavonoids	Flavanones	520-33-2	3	104252	31488.5	103168	193940	202149	460572	44313.3	51417.5	97217.6	101435	222085	190056	146208	152541	122757	C01709
Zbhp004510	465.138	303.087	464.132	C22H24O11	[M+H]+	Hesperetin-3'-O-glucoside*	Flavonoids	Flavanones	-	1	2.36718e+06	1.3184e+06	2.67417e+06	506929	514717	564494	367000	360485	479699	1.1516e+06	1.0373e+06	1.70601e+06	1.09604e+06	1.14405e+06	1.12462e+06	-
pme1598	463.125	301.071	464.132	C22H24O11	[M-H]-	Hesperetin-5-O-glucoside	Flavonoids	Flavanones	69651-80-5	3	1.97955e+06	1380000	1.58981e+06	873990	597000	651869	369604	442120	395829	991753	1.64932e+06	1.38578e+06	942114	1.07619e+06	807604	-
Lmzp002365	465.14	303.09	464.132	C22H24O11	[M+H]+	Hesperetin-7-O-glucoside*	Flavonoids	Flavanones	31712-49-9	1	118346	79485.9	118299	2.25619e+06	2.28058e+06	2.06172e+06	252127	486161	487186	353825	317540	198693	764799	759983	720520	C16422
MWSHY0116	611.197	303.087	610.19	C28H34O15	[M+H]+	Hesperetin-7-O-rutinoside (Hesperidin)	Flavonoids	Flavanones	520-26-3	1	40585.4			108742	112131	98905.4				14661	50014	37303.5	69750.4	44454.8	67675.4	C09755
Hamp011640	256.264	102.091	255.256	C16H33NO	[M+H]+	Hexadecanamide	Alkaloids	Alkaloids	629-54-9	3	165828	220446	183838	126965	239043	95517.1	214462	317548	735958	350639	500810	95727.8	221522	264371	380022	-
MWSslk132	285.208	223.211	286.214	C16H30O4	[M-H]-	Hexadecanedioic acid	Lipids	Free fatty acids	505-54-4	3	176084	25771.9	83886.4	30505.8	21793.1	28692.7	18521.4	20309.4	28247.7	45466.6	30160.6	38579.7	67466.1	59470.5	54453	C19615
pmp001269	286.31	268.301	285.303	C18H39NO	[M+H]+	Hexadecyl ethanolamine	Alkaloids	Alkaloids	-	3	100568	104890	157345	83813.4	130134	86558.3	105448	51721.5	66594.8	108499	88234.9	103283	134969	126419	131103	-
pmp001264	274.274	256.265	273.267	C16H35NO2	[M+H]+	Hexadecylsphingosine	Lipids	Sphingolipids	-	3	9.66425e+06	1.08023e+07	1.69341e+07	1.6493e+07	1.45407e+07	1.56001e+07	1.49486e+07	1.41995e+07	1.33659e+07	1.45343e+07	1.42103e+07	1.51181e+07	1.60936e+07	1.76408e+07	1.75297e+07	-
pme2853	172.098	74.0248	173.105	C8H15NO3	[M-H]-	Hexanoyl-L-glycine	Amino acids and derivatives	Amino acids and derivatives	24003-67-6	3	11285.2	9060	12307.2			7085.01	6186.35	15170.5	14896.4				27688.7	19126.3	30754.2	-
Lajp005083	593.18	285.08	592.179	C28H32O14	[M+H]+	Hirsutissimiside B	Flavonoids	Isoflavones	-	3	79625.5	80716.9	116375	153984	295722	1.25659e+06	148436	3.96652e+06	661963	67260.1	428743	110053	456665	399689	454927	-
MW0150858	401.16	383.15	400.153	C15H24N6O5S1	[M+H]+	His-Asn-Met	Amino acids and derivatives	Amino acids and derivatives	-	3	138074	152000	184459	196610	268000	195536	621820	384377	563390	174522	193326	126589	216458	182885	168998	-
MW0150867	342.14	156.1	341.134	C13H19N5O6	[M+H]+	His-Asp-Ala	Amino acids and derivatives	Amino acids and derivatives	-	3	87844	80920.6	139956	141660	145722	166731	95245.3	125848	99937.7	75035.3	77003.7	96722.2	139883	159608	112242	-
MW0150875	384.19	222.13	383.18	C16H25N5O6	[M+H]+	His-Asp-Leu	Amino acids and derivatives	Amino acids and derivatives	-	3	659146	567168	752318	99229.3	102077	78115.3	62323.7	80957	101347	486838	1.45229e+06	506675	314642	308883	307924	-
MW0150905	385.18	223.13	384.176	C15H24N6O6	[M+H]+	His-Gln-Thr	Amino acids and derivatives	Amino acids and derivatives	-	3	38056.6	36700	34024.8	8.42933e+06	9290000	6.34267e+06	59254	39511.7	35392.6	459191	449344	269435	2.05175e+06	2.17291e+06	1.65608e+06	-
MW0150927	386.16	177.05	385.16	C15H23N5O7	[M+H]+	His-Glu-Thr	Amino acids and derivatives	Amino acids and derivatives	-	3	2.82953e+06	2.36833e+06	4.03646e+06	1.11226e+06	1.25624e+06	1.88355e+06	1.16124e+06	1.64568e+06	1.48758e+06	1.39782e+06	1.34287e+06	1.22146e+06	1.87652e+06	1.50886e+06	1.75511e+06	-
MW0150989	398.2	145.05	397.196	C17H27N5O6	[M+H]+	His-Leu-Glu	Amino acids and derivatives	Amino acids and derivatives	-	3	209319	408547	677201	887786	596353	496898	661352	290633	436278	129629	352696	1.02246e+06	709394	757631	700008	-
MW0151026	416.15	120.08	415.153	C16H25N5O6S1	[M+H]+	His-Met-Glu	Amino acids and derivatives	Amino acids and derivatives	-	3	17440.7	14110.9	26551.9	14152.3	27408	22497.5	23329.4	6667.48	13935.1	3340.72	21573.8	38191.6	19976	26640	15889.4	-
MW0151073	358.13	191.07	357.128	C13H19N5O7	[M+H]+	His-Ser-Asp	Amino acids and derivatives	Amino acids and derivatives	20756-80-3	3	38532.4	50633.7	87851.7	67875.4	57361.9	91484.1	92149.7	67300.4	30592.9	127138	72163.8	36881.7	47618	64051	87321.3	-
MWS201405	319.141	110.072	318.133	C15H18N4O4	[M+H]+	His-Tyr	Amino acids and derivatives	Amino acids and derivatives	35979-00-1	3	194863	166875	265076	606115	285227	349249	188553	147664	148249	173254	174744	216128	233377	214763	188294	-
MW0151127	448.19	259.12	447.175	C20H25N5O7	[M+H]+	His-Tyr-Glu	Amino acids and derivatives	Amino acids and derivatives	-	3	265454	227729	328733	595194	736302	628262	270964	222815	196533	368328	424980	397718	381446	328358	383374	-
MW0151134	466.2	286.13	465.201	C24H27N5O5	[M+H]+	His-Tyr-Phe	Amino acids and derivatives	Amino acids and derivatives	-	3	26444.7	136783	139700	263329	1.99981e+06	310031	12227.5	80190	56532.4	123997	154082	151372	261466	222362	256910	-
MWSHY0069	301.07	286.049	300.063	C16H12O6	[M+H]+	Hispidulin (5,7,4'-Trihydroxy-6-methoxyflavone)*	Flavonoids	Flavones	1447-88-7	3	9099.3	3637.9	14356.5	86375.1	69656.4	80044.4	9057.93	34145.6	14102.4	70558.5	43259	108522	52051	58740.1	61960.9	C10058
Hmgp002189	463.125	301.07	462.116	C22H22O11	[M+H]+	Hispidulin-7-O-glucoside(Homoplantaginin)*	Flavonoids	Flavones	17680-84-1	1	382081	242184	284703	2.22056e+06	1.68911e+06	1.78291e+06	255632	323140	172181	504040	501365	434234	888146	1.11043e+06	972430	C17762
Lmnp002845	463.13	343.09	462.116	C22H22O11	[M+H]+	Hispidulin-8-C-glucoside*	Flavonoids	Flavones	-	3	43859.3			16353.1	29739.9	30822.8	13610.6	38659.4	23123.9	27739.3			26507.8	37461.7	23094.5	-
pme2122	112.087	95.0604	111.08	C5H9N3	[M+H]+	Histamine	Alkaloids	Alkaloids	51-45-6	3	770053	964171	1.12212e+06	1.84425e+06	1.72558e+06	1.51364e+06	739711	621277	888532	861634	915616	1.03813e+06	996897	842096	862358	C00388
pma2987	142.097	124.087	141.09	C6H11N3O	[M+H]+	Histidinol	Alkaloids	Alkaloids	501-28-0	3	9.26984e+06	10400000	1.43494e+07	1.04479e+07	13100000	9.04345e+06	8.34253e+06	7.51218e+06	7.74898e+06	1.2575e+07	1.52477e+07	1.21107e+07	1.50143e+07	1.76076e+07	1.59156e+07	C00860
Yxxp000895	170.117	58.065	169.11	C9H15NO2	[M+H]+	Homoarecoline	Alkaloids	Alkaloids	-	3	654242	860000	891227	103997	123000	523959	195374	153905	218502	2.63458e+06	2.71237e+06	3.34812e+06	944107	1.01823e+06	1.06842e+06	-
pme3388	189.13	144.1	188.127	C7H16N4O2	[M+H]+	Homoarginine	Amino acids and derivatives	Amino acids and derivatives	156-86-5	2	1.03042e+06	1.34324e+06	1.54449e+06	1.00797e+06	447967	954867	1.13512e+06	405570	214160	203295	240828	307515	761488	601440	637827	C01924
Wayn001528	205.035	111.012	206.043	C7H10O7	[M-H]-	Homocitrate	Organic acids	Organic acids	13052-73-8	3	1.99532e+06	2.27195e+06	1.92925e+06	455667	666209	581932	687203	811100	1.05973e+06	1.09294e+06	1.32897e+06	1.60471e+06	1.47174e+06	1.46221e+06	1.2652e+06	C01251
mws1033	303.086	153.018	302.079	C16H14O6	[M+H]+	Homoeriodictyol	Flavonoids	Flavanones	446-71-9	3	161814	55600	127387	289278	334000	787363	54106.3	78354.2	107472	158553	364880	325405	206417	184827	203815	C09756
Wahp004841	465.14	303.09	464.131	C22H24O11	[M+H]+	Homoeriodictyol-7-O-β-O-glucoside*	Flavonoids	Flavanones	-	1	102086	115000	102048	2.73669e+06	2170000	2.07897e+06	292025	482537	548229	439108	313912	224094	805624	806742	813082	-
pme1292	167.035	123.045	168.042	C8H8O4	[M-H]-	Homogentisic acid*	Phenolic acids	Phenolic acids	451-13-8	3	235890	272236	174464	343250	318610	269999	174971	250066	225763	311440	238967	325939	463969	317048	347129	C00544
MWS04447	130.086	70.0667	129.079	C6H11NO2	[M+H]+	Homoproline	Amino acids and derivatives	Amino acids and derivatives	56879-46-0	3	1.58219e+06	4770000	5.36897e+06	4.08283e+06	2660000	2.70173e+06	4.21908e+06	1.12572e+06	1.09667e+06	1.51422e+06	1.27563e+06	2.3622e+06	3.936e+06	3.83351e+06	3.22875e+06	-
Lhhp102904	357.13	307.09	356.126	C20H20O6	[M+H]+	Horsfieldin	Lignans and Coumarins	Lignans	-	3	94512.4	83800	113719	110844	57900	43043.4	67012.5	72998.5	69037.1	81355.4	56399.4	115778	264810	310213	297780	-
Zadn009075	311.223	223.171	312.23	C18H32O4	[M-H]-	Hydroperoxylinoleic acid*	Lipids	Free fatty acids	34444-18-3	3	12243.4	17100	24604	69641	138000	160258				11841.8	39130	47883.5	41278.1	50146.5	48390	-
Labn004865	433.11	271.06	434.121	C21H22O10	[M-H]-	Hydroxy isoliquiritigenin glucoside	Flavonoids	Chalcones	-	3	226305	200602	214167	3.2702e+07	2.73586e+07	3.04817e+07	719695	941257	787749	5.87519e+06	3.9773e+06	2.78481e+06	1.2879e+07	1.2948e+07	1.42307e+07	-
Lmbn007891	313.24	183.14	314.246	C18H34O4	[M-H]-	Hydroxy ricinoleic acid	Lipids	Free fatty acids	-	1	271578	590056	320552	141951	352285	369541	76567.7	81149.8	46464.7	80399.2	105565	180498	279895	185827	184619	-
Zmhn001905	447.095	285.042	448.101	C21H20O11	[M-H]-	HydroxyAloe-emodin-8-O-glucoside	Quinones	Anthraquinone	-	3				451483	480000	398238	31111.4	55437.3	43272.9	150019	77970.9	67164.4	135859	181596	223087	-
Wacn005438	477.269	161.045	418.257	C21H38O8	[M+CH3COOH-H]-	Hydroxypentadecenoic acid glucoside	Others	Others	-	3				110694	168000	117815				20572.9	14897.9	22664.7	49849.9	32808.5	44668.4	-
ML10172161	103.004	59.0136	104.011	C3H4O4	[M-H]-	Hydroxypyruvic acid	Organic acids	Organic acids	1113-60-6	3	1.32093e+06	1.44063e+06	1.11458e+06	1525230	1.2991e+06	1.34087e+06	1.11954e+06	1.11539e+06	1.19771e+06	1.32588e+06	1.2097e+06	1.37557e+06	1.73955e+06	1.34595e+06	1.45149e+06	C00168
MWS201398	219.098	86.0606	218.09	C8H14N2O5	[M+H]+	Hyp-Ser	Amino acids and derivatives	Amino acids and derivatives	-	3	1.11979e+06	1.15014e+06	2.18121e+06	2.02272e+06	1.83292e+06	1.85816e+06	663766	754390	734998	1.42619e+06	1.90157e+06	1.52643e+06	946559	943196	925173	-
Qmyp010713	317.07	271.06	316.058	C16H12O7	[M+H]+	Hyperxanthone F	Flavonoids	Other Flavonoids	-	3	41413.1	82800	94794.7	242983	163000	216811	78790.2	68662.4	60629.1	149806	42344.3	175915	190004	130655	120500	-
Lmmp003215	387.201	207.138	386.194	C19H30O8	[M+H]+	Icariside B2	Others	Ketone compounds	108906-51-0	3	252360	198201	232293	3.25099e+06	1.90388e+06	1.30549e+06	41390.5	41540.5	44798.6	58865.3	124775	139677	699628	569853	658968	-
Hmln003754	521.2	359.15	522.21	C26H34O11	[M-H]-	Icariside E5	Others	Ketone compounds	126176-79-2	3	368168	720085	561520	558536	374614	421978	232394	67625.3	218306	847970	553844	1.0791e+06	394643	458666	530295	-
MWS201424	246.145	86.0967	245.138	C10H19N3O4	[M+H]+	Ile-Asn	Amino acids and derivatives	Amino acids and derivatives	59652-59-4	3	688703	598000	657685	883049	1150000	800988	596560	508684	419488	481153	609070	566290	807358	806639	772406	-
MW0107559	245.11	130.09	246.122	C10H18N2O5	[M-H]-	Ile-Asp	Amino acids and derivatives	Amino acids and derivatives	-	3	3.07432e+06	4.44796e+06	4.02726e+06	2.92443e+06	3.28198e+06	2.28383e+06	1.80636e+06	1.61928e+06	669764	3.87271e+06	2.47721e+06	3.9734e+06	2.45451e+06	2.16255e+06	1.97309e+06	-
Lcsp003010	360.21	86.1	359.206	C16H29N3O6	[M+H]+	Ile-Asp-Leu	Amino acids and derivatives	Amino acids and derivatives	-	2	115806	136595	108508	50177.1	148515	151448		47992			96000.3		129311	91186.6	156329	-
MW0151394	389.2	156.1	388.196	C16H28N4O7	[M+H]+	Ile-Gln-Glu	Amino acids and derivatives	Amino acids and derivatives	-	3	413742	433000	521033	980035	931000	691986	427517	572190	640941	270362	446195	532141	481322	585953	559975	-
Lcsp002583	360.212	229.116	359.206	C16H29N3O6	[M+H]+	Ile-Glu-Val	Amino acids and derivatives	Amino acids and derivatives	-	3	30266.8	29875.8	26325	51570.1	53551	73884.2	13315.3			40891.1	21338.7	40000.7	33040.8	37314.5	37173.3	-
Lcsp002690	288.19	86.1	287.185	C13H25N3O4	[M+H]+	Ile-Gly-Val	Amino acids and derivatives	Amino acids and derivatives	-	1	828664	880195	919908	1.19152e+06	1.60476e+06	1.62677e+06	786489	638658	623755	718538	871990	1.06094e+06	601785	899471	922117	-
MWS201434	269.16	156.08	268.154	C12H20N4O3	[M+H]+	Ile-His	Amino acids and derivatives	Amino acids and derivatives	97284-12-3	1	288861	208360	263295	317878	333628	439343	126897	141476	116196	251656	127326	171765	199541	206715	191486	-
MW0107567	243.17	199.18	244.179	C12H24N2O3	[M-H]-	Ile-Ile	Amino acids and derivatives	Amino acids and derivatives	42537-99-5	3	79960.6	67395.6	71875.6	133883	60968.3	95265.9	45823.1	42235.8	33382.8	65920.9	61129.7	171473	70991.4	50222.3	44925.7	-
MW0168290	245.19	86.1	244.179	C12H24N2O3	[M+H]+	Ile-Leu	Amino acids and derivatives	Amino acids and derivatives	-	3	1.34879e+06	1.65212e+06	2.12284e+06	3.48824e+06	3.90526e+06	3.58304e+06	1.56056e+06	1.69723e+06	1.39964e+06	1.83038e+06	1.7491e+06	3.38763e+06	2.18165e+06	2.53977e+06	2.25957e+06	-
Zbqp003125	279.17	86.1	278.163	C15H22N2O3	[M+H]+	Ile-Phe	Amino acids and derivatives	Amino acids and derivatives	-	2	1.86319e+06	2520000	3.63029e+06	4.19173e+06	4600000	5.67421e+06	2.24903e+06	4.31433e+06	2.54344e+06	2.31558e+06	2.67465e+06	4.10432e+06	3.24132e+06	4.11846e+06	3.43864e+06	-
MW0107572	229.15	142.09	228.147	C11H20N2O3	[M+H]+	Ile-Pro	Amino acids and derivatives	Amino acids and derivatives	-	3	1.75142e+06	1.74704e+06	2.89006e+06	3.42632e+06	4.23945e+06	2.69337e+06	2.25786e+06	1.70781e+06	1.74064e+06	2.12729e+06	1.91736e+06	2.00349e+06	1.99608e+06	3.56422e+06	3.30873e+06	-
Lcsp002647	318.18	86.1	317.174	C17H23N3O3	[M+H]+	Ile-Trp	Amino acids and derivatives	Amino acids and derivatives	13589-06-5	1	1.13212e+06	1.24452e+06	1.64872e+06	2.50499e+06	2.66754e+06	2.4944e+06	1.03487e+06	1.21677e+06	1.1853e+06	1.40567e+06	1.92746e+06	2.10297e+06	1.43984e+06	1.33183e+06	1.16604e+06	-
MW0151691	295.16	120.08	294.158	C15H22N2O4	[M+H]+	Ile-Tyr	Amino acids and derivatives	Amino acids and derivatives	-	3	244909	269000	439189	781215	719000	774755	232011	255681	268609	252021	461091	327067	527060	507407	640523	-
MW0151642	360.21	86.1	359.206	C16H29N3O6	[M+H]+	Ile-Val-Glu	Amino acids and derivatives	Amino acids and derivatives	-	3	322019	311044	481853	865008	884972	936158	354480	313709	387623	290282	279893	541172	472540	468474	481354	-
MWS1882	132.03	88.0403	133.037	C4H7NO4	[M-H]-	Iminodiacetic acid	Organic acids	Organic acids	142-73-4	3	1.58689e+06	1.81135e+06	1.51397e+06	1.98826e+06	887674	2.17674e+06	407748	269816	606610	1.48975e+06	1.02747e+06	1.17176e+06	1.85851e+06	899100	1.55765e+06	C19911
pmb1096	118.07	91.05	117.058	C8H7N	[M+H]+	Indole	Alkaloids	Plumerane	120-72-9	1	998287	881891	1.27534e+06	1.52564e+06	2.18784e+06	2.03966e+06	1.41666e+06	1.45108e+06	1.92199e+06	920152	1.49446e+06	1.23154e+06	1.34664e+06	1.37148e+06	1.32077e+06	C00463
pme1651	176.071	130.065	175.063	C10H9NO2	[M+H]+	Indole-3-acetic acid (IAA)	Alkaloids	Plumerane	87-51-4	3	36093.4	37554.3	32636.9	48580.1	78685.3	69384.7	41411.9	78235.3	76339.9	62455.4	37472.9	27675.5	47074.8	42920.2	42277.2	C00954
mws0103	146.06	91.0542	145.053	C9H7NO	[M+H]+	Indole-3-carboxaldehyde	Alkaloids	Plumerane	487-89-8	3	60269.3	138000	87153.5	112713	140000	114296	107303	174838	183552	136280	105042	191736	104897	135154	130336	C08493
mws1417	160.04	116.051	161.048	C9H7NO2	[M-H]-	Indole-3-carboxylic acid*	Alkaloids	Plumerane	771-50-6	3	558582	377000	345906	197000	345000	525743	801736	1.18641e+06	1.88785e+06	146249	444000	447441	642762	461350	491196	C19837
mws0102	160.04	116.051	161.048	C9H7NO2	[M-H]-	Indole-5-carboxylic acid*	Alkaloids	Plumerane	1670-81-1	3	449278	268000	314933	191842	346000	521437	906684	1.10726e+06	1.552e+06	151410	383769	385489	547253	490137	406896	-
pme1119	269.088	137.046	268.081	C10H12N4O5	[M+H]+	Inosine	Nucleotides and derivatives	Nucleotides and derivatives	58-63-9	3	73950.7	50667	120966	212961	250406	163760	115673	99551.9	136110	85418.7	87201.6	83811.8	123040	104348	103438	C00294
pmb0532	349.054	137.046	348.047	C10H13N4O8P	[M+H]+	Inosine 5'-monophosphate	Nucleotides and derivatives	Nucleotides and derivatives	131-99-7	3	24089.7	11462.2	24745.5	66124.6	43889.9	32610.2	12585.3	10833.8	9699				25270.3	24403.8	16316.2	C00130
Hmln000297	179.05	59.01	180.063	C6H12O6	[M-H]-	Inositol*	Others	Saccharides	87-89-8	1	8.15701e+06	8.51572e+06	7.27749e+06	1.93241e+07	2.68184e+07	1.82438e+07	1.69567e+07	1.04976e+07	1.94934e+07	1.98628e+07	1.51743e+07	1.9493e+07	1.48443e+07	1.34947e+07	1.42973e+07	C00137
Hmgp001944	625.214	163.03	624.205	C29H36O15	[M+H]+	Isoacteoside	Phenolic acids	Phenolic acids	61303-13-7	3	127052	135716	178060	437536	403878	393019	124889	125218	125945	170432	185630	187860	213884	257042	196484	-
MWSHC20139	329.1	147.04	328.095	C18H16O6	[M+H]+	Isoamericanin A	Phenolic acids	Phenolic acids	109063-85-6	3	69069.6	91837.1	122021	65503.1	71707.2	68352	88305	69730.2	96837.2	129003	185082	160198	118501	137547	129231	-
pmn001382	515.12	353.09	516.127	C25H24O12	[M-H]-	Isochlorogenic acid A*	Phenolic acids	Phenolic acids	2450-53-5	2	369733	416867	88385.9	261636	313323	293193	406022	251243	291411	151185	111327	321051	402033	174716	189670	-
Li512115	515.12	353.09	516.127	C25H24O12	[M-H]-	Isochlorogenic acid B	Phenolic acids	Phenolic acids	14534-61-3	1	351678	411879	256844	226179	235962	230734	241274	234774	282004	217501	273287	241512	353663	178709	182511	C10468
pmn001384	515.12	353.09	516.127	C25H24O12	[M-H]-	Isochlorogenic acid C*	Phenolic acids	Phenolic acids	57378-72-0	2	317182	323687	260096	267389	346081	292233	293115	258158	277201	275947	384868	305439	430256	229722	262887	-
Zmyn000453	191.02	111.01	192.027	C6H8O7	[M-H]-	Isocitric Acid	Organic acids	Organic acids	320-77-4	1	7.23242e+07	6.83557e+07	6.50142e+07	1.70119e+07	3.4806e+07	2.17971e+07	4.23942e+07	4.03331e+07	3.98676e+07	6.22282e+07	6.29969e+07	6.75191e+07	5.90455e+07	5.37437e+07	4.8672e+07	C00311
pme0422	193.051	134.037	194.058	C10H10O4	[M-H]-	Isoferulic Acid	Phenolic acids	Phenolic acids	25522-33-2	3	2.14778e+07	17700000	1.3636e+07	7.03678e+06	12700000	1.38183e+07	3.07322e+06	5.32832e+06	4.84617e+06	8.20485e+06	2.21839e+07	1.04458e+07	9.92617e+06	8.57027e+06	7.62303e+06	C10470
pme0183	152.057	135.03	151.049	C5H5N5O	[M+H]+	Isoguanine	Nucleotides and derivatives	Nucleotides and derivatives	3373-53-3	3	316651	352000	324651	336969	744303	712338	124508	139192	160123	206340	275703	523231	315209	257197	286193	-
pme1611	433.114	313.071	434.121	C21H22O10	[M-H]-	Isohemiphloin	Flavonoids	Flavanones	3682-02-8	3	363875	389250	291125	193715	130762	202293	235982	302875	236849	293260	221046	308245	298636	247690	274525	-
Hmgn004139	373.131	329.048	374.137	C20H22O7	[M-H]-	Isohydroxymatairesinol	Lignans and Coumarins	Lignans	-	3	52627	70004	54704.3	38551.4	31502.6	27566.8				62739.5	37587.5	53205.5	47072.3	48306.4	50740.5	-
Lmmn002274	521.2	359.15	522.21	C26H34O11	[M-H]-	Isolariciresinol-9'-O-glucoside*	Lignans and Coumarins	Lignans	63358-12-3	1	510263	680114	474040	339488	332438	271181	314648	456441	318367	593064	413038	1.2596e+06	346735	427279	218439	-
pmp000393	551.176	419.133	550.169	C26H30O13	[M+H]+	Isoliquiritin apioside	Flavonoids	Chalcones	120926-46-7	3	35388.9	15900	16955.3	69166.6	88300	101154	8646.92	14109.3	28273.9	19174.8	20091.5	28731.8	18108.1	39033.8	47119.6	-
mws5038	341.109	89.0249	342.116	C12H22O11	[M-H]-	Isomaltulose*	Others	Saccharides	13718-94-0	1	5.63152e+06	5410000	4.96312e+06	9.48969e+06	10300000	8.13962e+06	2.40995e+07	3.20774e+07	2.61011e+07	1.04071e+07	1.82932e+07	5.57023e+06	1.05469e+07	1.01148e+07	8.08501e+06	C01742
Zbzp003056	611.17	449.11	610.153	C27H30O16	[M+H]+	Isoorientin-7-O-glucoside	Flavonoids	Flavones	-	3				37109.1	65334.9	114463	10584.3	48943.3	37216				51791.5	55641.9	77282.4	-
pmb0964	366.177	204.124	365.17	C16H23N5O5	[M+H]+	Isopentenyladenine-7-N-glucoside	Nucleotides and derivatives	Nucleotides and derivatives	-	3	87149.7	348140	148749	325901	258068	494036	461348	1.10667e+06	968680	573196	274032	137583	209320	361040	586123	-
Zaxn006988	301.22	301.22	302.225	C20H30O2	[M-H]-	Isopimaric acid*	Terpenoids	Ditepenoids	5835-26-7	1	230123	529613	194561	198926	178744	187552	211139	230688	218684	197179	206218	158885	230533	174065	174252	C09118
MWSmce709	130.06	103.05	129.058	C9H7N	[M+H]+	Isoquinoline	Alkaloids	Isoquinoline alkaloids	119-65-3	3	165251	199026	210513	263870	220435	279865	180550	257743	226509	158653	301859	202860	231664	204684	205613	C06323
Hmcp001578	641.172	479.11	640.164	C28H32O17	[M+H]+	Isorhamnetin-3,7-O-diglucoside	Flavonoids	Flavonols	6758-51-6	3	548207	558925	616833	102407	99252.7	85091.3	460124	127183	695762	134099	178167	69961.3	147625	132799	229087	-
MWSslk187	771.24	317.07	770.227	C34H42O20	[M+H]+	Isorhamnetin-3-O-(2',6'-di-O-α-L-rhamnopyranosyl)-β-D-glucopyranoside; Typhaneoside*	Flavonoids	Flavonols	104472-68-6	1	453248	475323	521367	1.66714e+06	984417	2.09168e+06	268329	120851	72312.9	200962	397614	244529	395441	509256	411870	-
Zbpp002025	667.19	317.07	666.18	C30H34O17	[M+H]+	Isorhamnetin-3-O-(6''-acetyl)glucoside-7-O-rhamnoside	Flavonoids	Flavonols	-	3	32180	28506.7	54444.2	227808	160893	112536	18948.2	11029.5	21150	94362.9	34483.5	65330.9	103434	115781	95637.2	-
Zbpp001992	479.12	317.07	478.111	C22H22O12	[M+H]+	Isorhamnetin-3-O-Glucoside*	Flavonoids	Flavonols	5041-82-7	1	1.79804e+07	17600000	1.89706e+07	6.7333e+07	49300000	3.61227e+07	1.50825e+07	1.16982e+07	1.41933e+07	3.99432e+07	3.04926e+07	3.09989e+07	3.99169e+07	2.9642e+07	2.72161e+07	C22589
Hmcp002316	449.11	317.06	448.101	C21H20O11	[M+H]+	Isorhamnetin-3-O-arabinoside	Flavonoids	Flavonols	-	1	3.92733e+06	2.9847e+06	4.29343e+06	1.24186e+07	1.58288e+07	1.44742e+07	2.27808e+06	2.24484e+06	2.52068e+06	3.89011e+06	3.29382e+06	4.87246e+06	6.10219e+06	7.25935e+06	5.76823e+06	-
Lmsp004045	625.18	317.07	624.169	C28H32O16	[M+H]+	Isorhamnetin-3-O-glucoside-7-O-rhamnoside	Flavonoids	Flavonols	17331-71-4	1	579645	614054	758836	201705	178753	82964.8	56408.4	112911	94122.1	340351	530753	390766	2.116e+06	1.49357e+06	932196	-
Hmlp002975	639.15	493.1	638.148	C28H30O17	[M+H]+	Isorhamnetin-3-O-glucuronide-7-O-rhamnoside	Flavonoids	Flavonols	-	3	30261.2	24603.5	32499.7				20177	56608.8	24923.7	18183.7	8671.58	12839.5	17297.2	15932.1	12747.6	-
MWSHY0064	625.17	317.07	624.169	C28H32O16	[M+H]+	Isorhamnetin-3-O-neohesperidoside*	Flavonoids	Flavonols	55033-90-4	1	3.44062e+06	2.62705e+06	2.25309e+06	5.51253e+06	8.11056e+06	5.69144e+06	1.86213e+06	1.94788e+06	1.6924e+06	2.60275e+06	2.81581e+06	2.77923e+06	3.80725e+06	3.91263e+06	3.53486e+06	-
Hmcp002539	463.12	317.06	462.116	C22H22O11	[M+H]+	Isorhamnetin-3-O-rhamnoside	Flavonoids	Flavonols	-	1	450070	336668	368744	4.26946e+06	3.19546e+06	2.87481e+06	292025	273183	335320	778670	688931	1.05599e+06	1.21456e+06	1.40344e+06	1.12896e+06	-
MWSHY0135	625.176	317.075	624.169	C28H32O16	[M+H]+	Isorhamnetin-3-O-rutinoside (Narcissin)*	Flavonoids	Flavonols	604-80-8	1	2.71952e+06	2.61503e+06	2.22997e+06	6.44286e+06	7.20183e+06	5.1811e+06	1.7262e+06	2.17957e+06	1.60245e+06	3.48091e+06	2.88793e+06	3.56958e+06	3.38129e+06	4.73733e+06	3.7601e+06	-
Hmcp001589	787.23	317.06	786.222	C34H42O21	[M+H]+	Isorhamnetin-3-O-rutinoside-4'-O-glucoside*	Flavonoids	Flavonols	111393-97-6	1	1.55709e+06	1.07453e+06	1.16135e+06	151021	152288	128573	1.19043e+06	1.35686e+06	1.15035e+06	233467	290167	357342	619921	667155	605412	-
Zbpp001797	771.23	317.07	770.227	C34H42O20	[M+H]+	Isorhamnetin-3-O-rutinoside-7-O-rhamnoside	Flavonoids	Flavonols	-	1	641124	1140000	876978	2.21998e+06	1770000	2.16983e+06	398930	202812	192458	377456	618747	379540	769833	671957	835037	-
Lmsp003252	641.171	317.066	640.164	C28H32O17	[M+H]+	Isorhamnetin-3-O-sophoroside	Flavonoids	Flavonols	-	1	666692	1.27351e+06	980941	193535	173213	134114	730382	459152	1.27055e+06	248495	189422	150314	356289	213217	317913	-
Lmsp003790	787.23	317.07	786.222	C34H42O21	[M+H]+	Isorhamnetin-3-O-sophoroside-7-O-rhamnoside*	Flavonoids	Flavonols	41328-75-0	1	715743	476031	669762	182355	114624	199796	156252	182969	143944	269789	421079	429941	913831	935047	1.40449e+06	-
MWSHY0165	449.144	287.099	448.137	C22H24O10	[M+H]+	Isosakuranetin-7-O-glucoside (Isosakuranin)	Flavonoids	Flavonols	491-69-0	3				1.19231e+06	517733	751607				89203.9			171869	220411	217846	-
Lmlp006175	435.129	273.089	434.121	C21H22O10	[M+H]+	Isosalipurposide (Phlorizin Chalcone)	Flavonoids	Chalcones	4547-85-7	3	170903	239142	261170	3.12383e+07	2.25974e+07	2.70683e+07	606938	634665	531096	5.67619e+06	2.34052e+06	2.58115e+06	8.6747e+06	1.14945e+07	8.25874e+06	C16406
Lmlp002990	595.17	313.07	594.159	C27H30O15	[M+H]+	Isosaponarin(Isovitexin-4'-O-glucoside)	Flavonoids	Flavones	19416-87-6	2	83313.9	34813.5	49609.3	109679	242929	265831	52423.3	292907	314425	60209	112705	65379.2	268302	288175	180505	-
mws1292	565.155	409.092	564.148	C26H28O14	[M+H]+	Isoschaftoside	Flavonoids	Flavones	52012-29-0	3	291789	227219	246304	389305	531665	439730	163779	335785	329971	120456	217399	213935	466572	395161	492685	-
Lcyp000676	355.1	163.04	354.095	C16H18O9	[M+H]+	Isoscopoletin-β-D-glucoside	Lignans and Coumarins	Coumarins	20186-29-2	1	2.01367e+06	1.09265e+06	2.27419e+06	5.55001e+06	6.33812e+06	4.74385e+06	1.12038e+06	926967	1.08111e+06	1.05581e+06	997281	751204	2.71007e+06	2.03384e+06	3.33582e+06	-
Lazn006152	343.15	105.03	342.147	C20H22O5	[M+H]+	Isoshonanin	Lignans and Coumarins	Lignans	-	3	769336	868161	1.28472e+06	1.07809e+06	1.13965e+06	1.17119e+06	1.1838e+06	1.19355e+06	1.3133e+06	1.32948e+06	1.13272e+06	1.15526e+06	1.23358e+06	1.1282e+06	1.10632e+06	-
MWSmce040	153.05	65.0376	152.047	C8H8O3	[M+H]+	Isovanillin*	Others	Aldehyde compounds	621-59-0	1	1.27852e+06	2.03203e+06	1.9414e+06	3.08052e+06	3.7842e+06	2.92136e+06	2.16147e+06	2.41547e+06	2.44691e+06	3.53926e+06	2.19502e+06	4.16904e+06	4.40899e+06	4.30676e+06	4.43166e+06	-
Smhp004476	565.15	433.11	564.148	C26H28O14	[M+H]+	Isovitexin-2''-O-xyloside	Flavonoids	Flavones	-	3	85379.6	106000	106045	84863.9	317000	275091	105101	607485	423216	76374.4	114562	84863.9	432106	396447	313151	-
Zbzp003832	565.155	313.07	564.148	C26H28O14	[M+H]+	Isovitexin-8-O-xyloside	Flavonoids	Flavones	-	3	32806.5	43500	19092.4	25465.5	56400	113600	16852.5	148172	120158	24467.9	55296.7	24402.8	147250	113577	91507.6	-
Lcsn000634	333.06	165.02	334.069	C16H14O8	[M-H]-	Jaboticabin	Others	Others	-	3	240330	142195	210132	125223	138762	177103	193089	226504	240651	288651	336373	342527	172866	267004	239361	-
Hmgp002238	493.14	331.08	492.127	C23H24O12	[M+H]+	Jaceosidin-7-O-Glucoside	Flavonoids	Flavones	25474-11-7	3	891599	721341	1.2919e+06	2.90782e+06	3.83066e+06	1.79675e+06	1.18968e+06	1.08054e+06	1.38319e+06	855670	1.14824e+06	640635	1.58724e+06	1.01482e+06	1.75591e+06	-
Wbkn004126	523.22	361.16	524.226	C26H36O11	[M-H]-	Javanicolide C	Terpenoids	Ditepenoids	-	3	174249	469000	442959	276852	701000	642086				580152	553594	748995	235260	385617	287747	-
Wchn004079	355.11	175.04	356.111	C16H20O9	[M-H]-	Juglanoside D	Others	Others	-	3	99366.2	95242.6	130419	1.47879e+07	1.3742e+07	1.53446e+07	749348	721406	626063	250480	296066	252904	3.48892e+06	2.43438e+06	2.26268e+06	-
Zbjn006482	461.108	299.057	462.116	C22H22O11	[M-H]-	Kaempferide-3-O-glucoside	Flavonoids	Flavonols	-	3	25407	15600	11133			40666.5	17488.3	109142	45636.8	16038.1	35341.2	5466.06	30679.5	33140.7	24870.3	-
Lmbp003668	419.097	287.054	418.09	C20H18O10	[M+H]+	Kaempferol-3-O-arabinoside (Juglanin)	Flavonoids	Flavonols	5041-67-8	3	163471	92716.4	149897	266302	250499	260860	126617	147308	113413	146526	129204	147927	162708	198734	172611	-
mws0913	447.093	285.041	448.101	C21H20O11	[M-H]-	Kaempferol-3-O-galactoside (Trifolin)*	Flavonoids	Flavonols	23627-87-4	3	77134.3	50527.2	81243.5	139862	158012	283040	84153.9	93468.3	101759	99721.1	141006	97667.2	122379	145318	144954	C12626
MWSslk254	595.166	287.06	594.159	C27H30O15	[M+H]+	Kaempferol-3-O-glucorhamnoside*	Flavonoids	Flavonols	40437-72-7	1	3.60301e+06	2650000	3.82165e+06	7.43532e+06	6790000	7.84308e+06	3.25072e+06	2.77105e+06	3.14343e+06	5.55186e+06	5.3123e+06	5.37372e+06	3.97057e+06	4.21702e+06	4.46757e+06	-
MWSHY0136	449.108	287.055	448.101	C21H20O11	[M+H]+	Kaempferol-3-O-glucoside (Astragalin)*	Flavonoids	Flavonols	480-10-4	1	297202	219474	257800	282022	196493	220504	89144.5	197977	164557	321429	356548	410908	290388	140720	287022	C12249
Lmsp004670	595.166	287.057	594.159	C27H30O15	[M+H]+	Kaempferol-3-O-glucoside-7-O-rhamnoside*	Flavonoids	Flavonols	-	1	3.14503e+06	2.4599e+06	3.27575e+06	7.82164e+06	7.0216e+06	8.57042e+06	2.55148e+06	2.74763e+06	3.73233e+06	4.20341e+06	5.32782e+06	6.16669e+06	4.73706e+06	4.4006e+06	4.582e+06	-
MWSHY0061	595.16	287.06	594.159	C27H30O15	[M+H]+	Kaempferol-3-O-neohesperidoside*	Flavonoids	Flavonols	32602-81-6	1	2.1779e+06	1.84335e+06	2.6226e+06	4.04745e+06	8.51172e+06	6.12365e+06	3.42026e+06	3.98187e+06	2.59643e+06	4.1432e+06	4.96426e+06	4.15548e+06	3.97414e+06	5.87128e+06	4.22169e+06	-
pmp001105	757.22	287.06	756.211	C33H40O20	[M+H]+	Kaempferol-3-O-neohesperidoside-7-O-glucoside*	Flavonoids	Flavonols	-	2	127059	68977.3	76378.2			16349.2	89457.7	64257.3	135276	21792.2	25421.9	38130.2	28515.7	43920.2	30428	-
Zblp004362	595.17	287.06	594.159	C27H30O15	[M+H]+	Kaempferol-3-O-robinobioside(Biorobin)*	Flavonoids	Flavonols	17297-56-2	1	2.27759e+06	1.93577e+06	2.5902e+06	5.10481e+06	5.35243e+06	5.83278e+06		3.4961e+06	2.95539e+06	4.36987e+06	4.7092e+06	4.88683e+06	4.79932e+06	4.79913e+06	4.03387e+06	-
Lmsn002815	593.15	285.04	594.159	C27H30O15	[M-H]-	Kaempferol-3-O-rutinoside(Nicotiflorin)	Flavonoids	Flavonols	17650-84-9	1	532818	177000	412980	431069	615000	718637	299370	308430	328716	396172	465718	814784	512780	491914	486788	C21833
Lmpp003268	757.22	287.06	756.211	C33H40O20	[M+H]+	Kaempferol-3-O-rutinoside-7-O-glucoside	Flavonoids	Flavonols	34336-18-0	3	50989.4	12970.3	47774.9			12430						35875.1	64569.4	53357.6	60838.5	-
Lmsp003881	741.224	287.056	740.216	C33H40O19	[M+H]+	Kaempferol-3-O-rutinoside-7-O-rhamnoside	Flavonoids	Flavonols	-	3	132640	138879	126593	220748	267386	302666	171063	57423.8	43535.3	97426.7	200027	126423	147032	169132	115842	-
Lmsp003161	757.22	287.06	756.211	C33H40O20	[M+H]+	Kaempferol-3-O-sophoroside-7-O-rhamnoside*	Flavonoids	Flavonols	-	2	111631	43570.9	64746.8	18189.1			87609.8	85364.3	118935	20359.1	18162.4	22329.5	26534.5	42089.7	30416	-
Xmyp005654	449.11	287.06	448.101	C21H20O11	[M+H]+	Kaempferol-4'-O-glucoside*	Flavonoids	Flavonols	52222-74-9	1	722413	471000	562888	1.20388e+06	801000	1.79094e+06	576869	894523	480100	872530	784003	859980	813357	420380	958587	-
mws0089	447.093	285.041	448.101	C21H20O11	[M-H]-	Kaempferol-7-O-glucoside*	Flavonoids	Flavonols	16290-07-6	3	99630.3	165432	72876.9	129621	180311	49679.7	66765.3	144628	93934	85497.2	90472.2	132728	127518	100294	118813	-
MWSslk208	301.22	301.22	302.225	C20H30O2	[M-H]-	Kaurenoic Acid*	Terpenoids	Ditepenoids	6730-83-2	1	231371	528508	187797	196803	172124	194721	198852	242835	220786	210791	191331	208319	209500	187789	193497	C11874
Lcsn000415	267.07	59.01	268.079	C9H16O9	[M-H]-	Keto-Deoxy-Nonulonic acid	Organic acids	Organic acids	153666-19-4	2	364925	79073.7	443599	412719	480028	446269	117499	279887	315639	266457	369787	251746	431840	356499	436761	C20934
Lmjp004533	447.129	285.075	446.121	C22H22O10	[M+H]+	Kisasagenol A Triacetate	Terpenoids	Terpene	-	3	30024.9	21153.9	25878	492814	1.09439e+06	3.39937e+06	38589.5	492509	96175.5	69867.9	1.06963e+06	101622	403727	458900	420159	-
Lmmn001294	331.1	153.02	332.111	C14H20O9	[M-H]-	Koaburaside*	Phenolic acids	Phenolic acids	41653-73-0	1	1.76586e+06	1.638e+06	1.88455e+06	962660	1.43082e+06	823730	2.32186e+06	2.27669e+06	2.85236e+06	1.08819e+06	1.30606e+06	1.04087e+06	1.90047e+06	1.76172e+06	1.85918e+06	-
Wbmn003185	221.155	221.155	222.162	C14H22O2	[M-H]-	Kobusone	Terpenoids	Sesquiterpenoids	24173-71-5	3	369290	415386	298218	218527	214542	288773	227728	306606	320097	250138	293416	296816	529855	374484	397669	-
mws4176	237.12	120.09	236.116	C12H16N2O3	[M+H]+	L-Alanyl-L-Phenylalanine	Amino acids and derivatives	Amino acids and derivatives	3061-90-3	3	386666	302241	438708	1.13961e+06	1.17425e+06	982572	340185	528055	581473	428537	359761	424766	698871	649693	783202	-
pme2679	132.102	86.0964	131.095	C6H13NO2	[M+H]+	L-Allo-isoleucine	Amino acids and derivatives	Amino acids and derivatives	1509-34-8	3	2.3408e+07	2.80022e+07	2.82293e+07	4.56621e+07	4.57065e+07	3.80531e+07	2.85794e+07	1.63279e+07	2.19613e+07	2.15853e+07	3.16757e+07	2.9644e+07	2.43435e+07	2.31952e+07	2.54746e+07	C21096
mws0260	175.12	116.07	174.112	C6H14N4O2	[M+H]+	L-Arginine	Amino acids and derivatives	Amino acids and derivatives	74-79-3	1	5.08969e+07	5.67532e+07	6.00101e+07	4.53088e+07	2.07279e+07	3.79426e+07	4.43046e+07	1.14213e+07	1.17312e+07	1.17799e+07	1.34246e+07	1.45693e+07	2.9429e+07	3.01783e+07	3.00909e+07	C00062
Hmfn000531	175.025	87.0088	176.032	C6H8O6	[M-H]-	L-Ascorbic acid (Vitamin C)	Others	Vitamin	50-81-7	3	138310	112948	121818	51620.6	34550.9	60399.3	80742.6	111032	97388.6	65454	83664.8	52375.5	92781.8	70790.3	84821.6	C00072
mws0001	133.061	74.0237	132.054	C4H8N2O3	[M+H]+	L-Asparagine	Amino acids and derivatives	Amino acids and derivatives	70-47-3	3	1.37592e+06	3.53195e+06	2.99062e+06	2.5365e+06	3.58996e+06	3.84975e+06	1.78618e+06	1.82091e+06	2.93322e+06	1.83871e+06	1.43623e+06	2.65075e+06	3.43473e+06	3.26943e+06	3.25688e+06	C00152
mws0219	132.03	88.04	133.037	C4H7NO4	[M-H]-	L-Aspartic Acid	Amino acids and derivatives	Amino acids and derivatives	56-84-8	1	1.2771e+07	13700000	1.50019e+07	1.25325e+07	10900000	1.10296e+07	2.66025e+06	2.64831e+06	3.69223e+06	7.62732e+06	6.38129e+06	7.78613e+06	1.14156e+07	7.86151e+06	8.52636e+06	C00049
mws0629	281.11	166.09	280.106	C13H16N2O5	[M+H]+	L-Aspartyl-L-Phenylalanine	Amino acids and derivatives	Amino acids and derivatives	13433-09-5	1	2.13381e+06	3.79496e+06	4.39721e+06	3.95841e+06	6.01901e+06	5.16595e+06	2.41943e+06	3.08016e+06	1.97911e+06	3.14274e+06	4233057	5.12341e+06	4.06587e+06	3.73716e+06	3.60591e+06	-
MWSmce461	102.055	56.0497	101.048	C4H7NO2	[M+H]+	L-Azetidine-2-carboxylic acid*	Alkaloids	Alkaloids	2133-34-8	1	203199	219694	317005	645880	411875	596518	357417	280803	225225	204893	230342	236417	319227	317163	296017	-
pme0008	176.1	113.07	175.096	C6H13N3O3	[M+H]+	L-Citrulline	Amino acids and derivatives	Amino acids and derivatives	372-75-8	1	2.36105e+07	1.7425e+07	2.88593e+07	2.40575e+07	2.37547e+07	3.7074e+07	7.31151e+06	9.90943e+06	9.27011e+06	1.224e+07	6.49277e+06	8.67771e+06	1.68872e+07	1.7957e+07	1.68468e+07	C00327
Hmsp000364	144.1	98.09	143.095	C7H13NO2	[M+H]+	L-Cyclopentylglycine	Amino acids and derivatives	Amino acids and derivatives	2521-84-8	1	1.14044e+07	1.33477e+07	1.73731e+07	1.27081e+07	1.25996e+07	7.72061e+06	1.2227e+07	1.55413e+07	1.14097e+07	6.01602e+06	6.79137e+06	6.86111e+06	1.84954e+07	1.62976e+07	1.5124e+07	-
mws0221	241.031	151.983	240.024	C6H12N2O4S2	[M+H]+	L-Cystine	Amino acids and derivatives	Amino acids and derivatives	56-89-3	3	73991	139000	178906	161041	116000	81855.6	33220	50795.7	77950.8	94437.7	73804.1	116427	121341	86074.6	105850	C00491
MWSmce165	165.08	59.02	166.084	C6H14O5	[M-H]-	L-Fucitol	Others	Saccharides	13074-06-1	3	520004	673328	718780	330499	602519	316567	380989	293181	366753	400643	236855	540692	475890	542122	380897	-
MWSmce576	179.056	59.0141	180.063	C6H12O6	[M-H]-	L-Glucose*	Others	Saccharides	921-60-8	1	9.152e+06	8.59898e+06	7.74826e+06	2.44735e+07	1.80129e+07	2.64968e+07	1.0798e+07	1.53202e+07	1.19749e+07	1.79969e+07	1.50941e+07	2.09197e+07	1.61017e+07	1.60371e+07	1.33931e+07	-
pme0014	148.06	84.04	147.053	C5H9NO4	[M+H]+	L-Glutamic acid*	Amino acids and derivatives	Amino acids and derivatives	56-86-0	1	1.53803e+07	5500000	7.74901e+06	3.99657e+07	45400000	2.59598e+07	1.279e+07	1.19747e+07	1.08635e+07	6.81715e+06	2.50157e+06	2.57201e+06	9.38936e+06	7.79123e+06	1.05667e+07	C00025
pme0193	147.08	84.04	146.069	C5H10N2O3	[M+H]+	L-Glutamine	Amino acids and derivatives	Amino acids and derivatives	56-85-9	1	6.19522e+07	67100000	8.42127e+07	9.96978e+07	110000000	1.12534e+08	7.3308e+07	3.94775e+07	4.58398e+07	5.00534e+07	6.10226e+07	5.55828e+07	7.63062e+07	7.4466e+07	7.57211e+07	C00064
pmb2855	307.115	145.062	308.122	C11H20N2O8	[M-H]-	L-Glutamine-O-glycoside	Amino acids and derivatives	Amino acids and derivatives	-	3	289767	254000	252309	328355	245000	375824	319419	230877	245942	251228	238926	238260	251949	268776	297147	-
mws5042	223.11	120.09	222.1	C11H14N2O3	[M+H]+	L-Glycyl-L-phenylalanine*	Amino acids and derivatives	Amino acids and derivatives	721-66-4	1	4.26715e+06	3.45329e+06	5.2704e+06	1.71451e+07	1.11792e+07	1.00234e+07	4.98766e+06	6.35859e+06	6.78746e+06	5.49597e+06	4.20969e+06	5.91644e+06	6.4466e+06	7.15214e+06	6.62526e+06	-
mws0254	156.08	110.07	155.07	C6H9N3O2	[M+H]+	L-Histidine	Amino acids and derivatives	Amino acids and derivatives	71-00-1	1	3.24892e+07	27900000	3.53929e+07	4.37697e+07	9470000	3.71293e+07	1.51245e+07	12094466	4.60097e+06	4.09881e+06	1.78306e+07	4.8063e+06	2.22095e+07	2.15802e+07	2.34376e+07	C00135
mws0193	190.12	84.08	189.111	C7H15N3O3	[M+H]+	L-Homocitrulline	Amino acids and derivatives	Amino acids and derivatives	1190-49-4	3	240215	328645	293115	217903	349065	352983	173489	192755	151700	122178	138437	149544	224533	206888	225422	C02427
pme2890	269.062	136.043	268.055	C8H16N2O4S2	[M+H]+	L-Homocystine	Amino acids and derivatives	Amino acids and derivatives	626-72-2	3	65915.4	55160.6	118515	223475	256907	137951	121095	90743.9	122767	77411.7	104104	101426	121254	88090.1	92468.9	C01817
Lmbp000123	164.074	56.0495	163.067	C6H13NO2S	[M+H]+	L-Homomethionine	Amino acids and derivatives	Amino acids and derivatives	25148-30-5	1	337844	202485	362896	1.43145e+06	1.93339e+06	1.2392e+06	1.38751e+06	228846	285126				710743	695440	742448	C17213
mws0671	120.066	74.0601	119.058	C4H9NO3	[M+H]+	L-Homoserine*	Amino acids and derivatives	Amino acids and derivatives	672-15-1	3	1.59872e+06	2.91275e+06	3.54453e+06	6.68041e+06	5.11644e+06	5.4763e+06	4.71647e+06	3.74384e+06	4.54369e+06	2801728	2.97428e+06	4.16772e+06	3.38913e+06	2.91487e+06	3.02972e+06	C00263
mws0258	132.1	86.1	131.095	C6H13NO2	[M+H]+	L-Isoleucine*	Amino acids and derivatives	Amino acids and derivatives	73-32-5	1	3.36918e+07	4.31588e+07	3.30485e+07	4.22143e+07	4.23742e+07	4.50873e+07	2.97946e+07	2.8811e+07	2.21882e+07	2.10737e+07	3.21128e+07	3.22881e+07	2.48809e+07	3.07195e+07	3.07009e+07	C00407
Lmrj002087	247.13	86.09	246.122	C10H18N2O5	[M+H]+	L-Isoleucyl-L-Aspartate	Amino acids and derivatives	Amino acids and derivatives	-	1	7.18344e+06	11600000	1.47115e+07	5.59662e+06	11000000	8.71835e+06	3.01031e+06	9.1499e+06	1.96156e+06	9.23365e+06	9.23548e+06	1.49578e+07	5.60275e+06	6.18911e+06	7.68756e+06	-
MWS00327g	106.05	60.0445	105.043	C3H7NO3	[M+H]+	L-Isoserine	Amino acids and derivatives	Amino acids and derivatives	632-13-3	3	3.33318e+06	4.43987e+06	5.23094e+06	8.6036e+06	8.59726e+06	9.99168e+06	2.74804e+06	2.59685e+06	3.72226e+06	3.59845e+06	3.49998e+06	5.13091e+06	4.67217e+06	4.25482e+06	4.55722e+06	-
mws0227	132.102	86.0964	131.095	C6H13NO2	[M+H]+	L-Leucine*	Amino acids and derivatives	Amino acids and derivatives	61-90-5	1	3.33219e+07	42500000	3.37335e+07	4.14951e+07	48800000	43824459	3.02647e+07	2.86276e+07	2.34433e+07	2.19184e+07	3.18808e+07	3.16833e+07	25538864	3.09655e+07	3.08734e+07	C00123
Lmhp002031	245.19	86.1	244.179	C12H24N2O3	[M+H]+	L-Leucyl-L-Leucine	Amino acids and derivatives	Amino acids and derivatives	3303-31-9	1	6.25461e+06	7.72319e+06	1.031e+07	1.61864e+07	1.50843e+07	1.73364e+07	5.45014e+06	5.49438e+06	6.53139e+06	7.72732e+06	8.33097e+06	1.19697e+07	1.0532e+07	9.90631e+06	9.49655e+06	-
pme0026	147.11	84.08	146.106	C6H14N2O2	[M+H]+	L-Lysine	Amino acids and derivatives	Amino acids and derivatives	56-87-1	1	6.27713e+07	71000000	8.87684e+07	1.03598e+08	106000000	1.1218e+08	7.62893e+07	4.00266e+07	4.88065e+07	5.31359e+07	6.23493e+07	5.63538e+07	8.14889e+07	7.65824e+07	7.64079e+07	C00047
pmb0962	235.165	118.086	234.158	C10H22N2O4	[M+H]+	L-Lysine-Butanoic Acid	Amino acids and derivatives	Amino acids and derivatives	80407-71-2	3	82956.9	73500	109018	30577.7	36700	107171	14861.1	9971.47	48934.8	19658.2	35125.4	29916	36364.8	30450.7	24533	-
mws0275	133.01	71.01	134.022	C4H6O5	[M-H]-	L-Malic acid*	Organic acids	Organic acids	97-67-6	1	1.31994e+08	8.49372e+07	1.07915e+08	2.09629e+07	4.53285e+07	3.85941e+07	6.5441e+07	4.59528e+07	3.09075e+07	8.40141e+07	1.02113e+08	115091380	8.07747e+07	6.91298e+07	8.25338e+07	C00149
pme1210	150.058	61.0106	149.051	C5H11NO2S	[M+H]+	L-Methionine	Amino acids and derivatives	Amino acids and derivatives	63-68-3	3	3.35429e+06	1.55935e+06	1.96278e+06	847050	1.31834e+06	1.44835e+06	1.01291e+06	958757	722208	466519	1.38378e+06	940973	381550	438283	350792	C00073
pme2617	166.053	102.055	165.046	C5H11NO3S	[M+H]+	L-Methionine Sulfoxide	Amino acids and derivatives	Amino acids and derivatives	3226-65-1	3	1.87191e+06	2.87446e+06	2.64287e+06	4.01469e+06	3.98162e+06	1.70895e+06	2.70436e+06	1.4155e+06	2.8286e+06	1.78134e+06	1.85695e+06	3.41061e+06	3.35781e+06	2.95939e+06	3.19882e+06	C02989
mws1587	132.1	86.1	131.095	C6H13NO2	[M+H]+	L-Norleucine*	Amino acids and derivatives	Amino acids and derivatives	327-57-1	1	3.19418e+07	40700000	3.22459e+07	4.63881e+07	46700000	4.02575e+07	2.93438e+07	2.81764e+07	2.15501e+07	2.13791e+07	3.0771e+07	3.03931e+07	2.83572e+07	2.87296e+07	3.03169e+07	C01933
pme2527	133.097	116.071	132.09	C5H12N2O2	[M+H]+	L-Ornithine	Amino acids and derivatives	Amino acids and derivatives	70-26-8	3	377935	583306	643328	520232	759822	693581	353548	206623	240199	194561	147058	247771	495087	541411	467711	C00077
pme0021	166.09	120.08	165.079	C9H11NO2	[M+H]+	L-Phenylalanine	Amino acids and derivatives	Amino acids and derivatives	63-91-2	1	3.12412e+07	24800000	2.46705e+07	2.01774e+07	17500000	2.21156e+07	1.34672e+07	1.29493e+07	8.70307e+06	1.28736e+07	2.24806e+07	2.28854e+07	1.52964e+07	1.66401e+07	1.81937e+07	C00079
MWS0811	130.09	84.08	129.079	C6H11NO2	[M+H]+	L-Pipecolic Acid	Organic acids	Organic acids	3105-95-1	1	5.28625e+06	1.51352e+07	1.77116e+07	2.40233e+07	2.57535e+07	2.76883e+07	1.37168e+07	13096677	1.25671e+07	1.0908e+07	1.00897e+07	1.31893e+07	1.63258e+07	1.09099e+07	1.23454e+07	C00408
MWSmce340	203.118	132.085	202.111	C12H14N2O	[M+H]+	L-Praziquanamine	Alkaloids	Isoquinoline alkaloids	99746-73-3	3	49535	52286.3	81469.4	88969.9	94612.6	107747	62396	63282.3	76122.9	67867.2	83459.8	90807.8	77227	65311.4	77229.8	-
pme0006	116.07	70.07	115.063	C5H9NO2	[M+H]+	L-Proline*	Amino acids and derivatives	Amino acids and derivatives	147-85-3	1	3.20146e+07	4.76777e+07	5.54945e+07	6.31423e+07	7.41315e+07	6.82428e+07	4.00662e+07	4.15035e+07	2.61975e+07	3.10662e+07	3.28781e+07	40451323	4.1934e+07	4.50587e+07	4.48258e+07	C00148
Lmhp001461	229.15	70.07	228.147	C11H20N2O3	[M+H]+	L-Prolyl-L-Leucine	Amino acids and derivatives	Amino acids and derivatives	52899-07-7	1	2.24422e+07	2.05474e+07	2.8778e+07	1.43073e+07	1.91672e+07	2.18825e+07	1.04923e+07	9.99226e+06	9.20827e+06	1.48021e+07	1.69186e+07	1.72354e+07	1.40148e+07	1.41155e+07	1.54402e+07	-
pme1712	275.125	145.098	276.132	C11H20N2O6	[M-H]-	L-Saccharopine	Amino acids and derivatives	Amino acids and derivatives	997-68-2	3	52888.7	38500	43364.7	49131.6	29400	51236.4	28642.2	30781.9	34106.2				21041.3	37784.7	35055.6	C00449
pme0010	106.05	70.0287	105.043	C3H7NO3	[M+H]+	L-Serine	Amino acids and derivatives	Amino acids and derivatives	56-45-1	3	317673	423000	393921	950660	892000	856421	458552	328639	521641	392240	263945	535689	455169	464179	456064	C00065
Lmrj001698	219.13	60.04	218.127	C9H18N2O4	[M+H]+	L-Seryl-L-Isoleucine	Amino acids and derivatives	Amino acids and derivatives	91086-51-0	2	303879	8210000	7.25573e+06	1.33447e+07	12700000	1.20065e+07	5.56471e+06	7.21357e+06	5.8365e+06	6.8793e+06	6.72226e+06	1.10777e+07	7.52443e+06	7.41615e+06	7.30453e+06	-
mws0262	149.009	87.0088	150.016	C4H6O6	[M-H]-	L-Tartaric acid	Organic acids	Organic acids	87-69-4	3	279677	246844	262075	44804	65474.8	64595.9	197155	114036	203610	152913	88819.4	133863	170061	187995	142286	C00898
mws0230	120.066	74.0601	119.058	C4H9NO3	[M+H]+	L-Threonine*	Amino acids and derivatives	Amino acids and derivatives	72-19-5	3	1.66098e+06	2.40769e+06	3.52286e+06	6.59797e+06	5.30599e+06	6.11447e+06	3.66492e+06	2.87608e+06	4.20011e+06	2.84705e+06	2.80642e+06	4.12034e+06	2.8516e+06	2.90626e+06	3.10458e+06	C00188
mws0282	203.08	116.05	204.09	C11H12N2O2	[M-H]-	L-Tryptophan	Amino acids and derivatives	Amino acids and derivatives	73-22-3	1	2.75782e+07	2.43222e+07	2.0005e+07	2.66439e+07	2.37177e+07	2.70009e+07	1.71527e+07	1.9091e+07	1.83669e+07	1.33018e+07	2.02731e+07	1.88924e+07	2.30535e+07	2.0607e+07	1.97564e+07	C00078
MWSmce584	138.091	77.0386	137.084	C8H11NO	[M+H]+	L-Tyramine	Alkaloids	Alkaloids	51-67-2	3	1.89049e+06	1.72145e+06	2.18764e+06	1.25138e+06	952610	971764	678349	504919	653570	584374	1.06074e+06	1.01601e+06	826147	941482	844088	C00483
mws0250	182.08	136.08	181.074	C9H11NO3	[M+H]+	L-Tyrosine*	Amino acids and derivatives	Amino acids and derivatives	60-18-4	1	1.21853e+07	1.573e+07	1.21492e+07	2.64463e+07	2.67764e+07	2.16804e+07	2.17082e+07	1.58657e+07	1.12443e+07	1.069e+07	1.18249e+07	1.29458e+07	9.02067e+06	1.11781e+07	1.01678e+07	C00082
mws0256	118.086	72.0808	117.079	C5H11NO2	[M+H]+	L-Valine	Amino acids and derivatives	Amino acids and derivatives	72-18-4	1	4.76922e+07	69600000	6.89578e+07	8.70625e+07	85100000	9.1313e+07	6.63176e+07	4.96099e+07	4.86222e+07	4.92287e+07	6.59904e+07	5.71831e+07	6.32407e+07	5.60459e+07	5.77571e+07	C00183
Lmhp001670	231.17	72.08	230.163	C11H22N2O3	[M+H]+	L-Valyl-L-Leucine	Amino acids and derivatives	Amino acids and derivatives	3989-97-7	1	1.40755e+07	1.43217e+07	2.15499e+07	2.22415e+07	2.52551e+07	2.469e+07	7.61946e+06	1.0871e+07	8.66067e+06	1.27703e+07	1.76038e+07	1.90239e+07	1.35802e+07	1.29379e+07	1.65424e+07	-
Lmhp002001	265.15	72.08	264.147	C14H20N2O3	[M+H]+	L-Valyl-L-Phenylalanine	Amino acids and derivatives	Amino acids and derivatives	3918-92-1	2	4.66631e+06	5.5684e+06	8.90379e+06	1.09184e+07	1.15048e+07	1.23181e+07	4.69656e+06	5.42997e+06	5.30899e+06	7.87705e+06	8.77779e+06	1.03817e+07	7.17405e+06	6.0983e+06	6.10201e+06	-
MWSmce199	149.049	59.0162	150.053	C5H10O5	[M-H]-	L-Xylose	Others	Saccharides	609-06-3	3	214160	206508	209819	322014	303089	295215	163275	205478	253109	327021	194626	370604	296170	278348	236942	C01510
Zmzn000113	146.05	102.06	147.053	C5H9NO4	[M-H]-	L-threo-3-Methylaspartate	Amino acids and derivatives	Amino acids and derivatives	6061-13-8	1	1.26689e+06	293469	965446	2.10406e+06	1.08051e+06	1.81011e+06	371485	400068	400935	333511	207579	131708	1.33411e+06	554558	802276	C03618
pmb0034	277.103	148.06	276.096	C10H16N2O7	[M+H]+	L-α-Glutamyl-L-Glutamic Acid	Amino acids and derivatives	Amino acids and derivatives	3929-61-1	3	122881	99117.5	198425	176536	183977	208512	70340.7	51212.4	70005.6	103793	103793	107941	77251.8	102453	132797	C01425
Zmdp002216	261.14	86.1	260.137	C11H20N2O5	[M+H]+	L-γ-Glutamyl-L-leucine	Amino acids and derivatives	Amino acids and derivatives	2566-39-4	1	1.3002e+07	2.01357e+07	2.20759e+07	2.92822e+07	3.2676e+07	3.21673e+07	1.38944e+07	1.80588e+07	1.27547e+07	1.91997e+07	2.55304e+07	2.64084e+07	1.77224e+07	1.81513e+07	2.05972e+07	-
Wcsn000472	503.16	113.024	504.169	C18H32O16	[M-H]-	Laminaran	Others	Saccharides	9008-22-4	3	108818	113057	110927	111449	194899	294936	277412	298444	350221	277689	271999	100430	161751	156485	166047	-
Lmnn004130	553.207	505.187	554.215	C30H34O10	[M-H]-	Lappaol C	Lignans and Coumarins	Lignans	64855-00-1	3	341930	153435	238204	135930	92685.2	109555	65215.8	39872.1	70646.8	323223	380810	224575	214259	201656	210355	C17686
HJN083	521.2	359.15	522.21	C26H34O11	[M-H]-	Lariciresinol-4'-O-glucoside	Lignans and Coumarins	Lignans	143663-00-7	1	473057	447000	500998	330132	408000	516577	249575			692442	543848	1.55496e+06	452682	418408	380304	-
HJN084	535.114	331.051	536.117	C24H24O14	[M-H]-	Laricitrin-3-O-(6''-acetyl)glucoside	Flavonoids	Flavonols	-	3	25147.1	23300	32672.1	67461.4	25400	118216	4952.32	21438.9	6282.28	32739	281765	137316	52420.9	39034.8	44122.2	-
Wcdp004275	230.247	57.0696	229.241	C14H31NO	[M+H]+	Lauramine oxide	Others	Others	1643-20-5	3	780506	849100	1.06776e+06	1.03819e+06	1.06544e+06	1.27254e+06	1.04641e+06	1.06989e+06	1.11361e+06	1.03365e+06	831714	1.00606e+06	1.17953e+06	1.16157e+06	1.12864e+06	-
Wcdp006912	274.28	88.08	273.267	C16H35NO2	[M+H]+	Lauryldiethanolamine*	Others	Others	1541-67-9	2	1.17753e+07	12300000	1.8809e+07	1.98429e+07	17300000	1.91706e+07	1.73881e+07	1.57605e+07	1.51595e+07	1.71498e+07	1.57088e+07	1.68901e+07	1.93663e+07	2.16223e+07	2.08216e+07	-
Lmmn001552	331.103	169.05	332.111	C14H20O9	[M-H]-	Leonuriside A	Phenolic acids	Phenolic acids	121748-12-7	3	204056	173392	198076	494335	647546	530452	209313	202486	240557	299551	234699	224236	330694	345070	310156	-
MWS201461	288.204	175.119	287.196	C12H25N5O3	[M+H]+	Leu-Arg	Amino acids and derivatives	Amino acids and derivatives	26607-15-8	3	278528	171686	295779	272467	352450	286889	160880	112497	110727	116199	302197	224338	240447	225759	247745	-
MWS201437	247.13	86.0968	246.122	C10H18N2O5	[M+H]+	Leu-Asp	Amino acids and derivatives	Amino acids and derivatives	32949-40-9	3	2.36119e+06	2.88958e+06	3.00087e+06	5.32573e+06	5.28061e+06	4.41025e+06	2.57894e+06	2.40184e+06	1.78725e+06	1.98224e+06	2.51416e+06	3.02427e+06	2.37974e+06	2.54585e+06	2.40942e+06	-
MW0107712	304.15	72.08	303.143	C12H21N3O6	[M+H]+	Leu-Asp-Gly	Amino acids and derivatives	Amino acids and derivatives	-	3	1.6126e+06	2.66988e+06	3.42813e+06	1.74085e+06	1.71289e+06	2.90011e+06	732867	487713	131138	340003	913173	350088	1.44671e+06	1.41577e+06	1.30708e+06	-
MW0168307	334.16	187.11	333.154	C13H23N3O7	[M+H]+	Leu-Asp-Ser	Amino acids and derivatives	Amino acids and derivatives	-	3	214749	364415	467666	433666	479407	586939	202979	244933	221340	244575	422075	471932	293585	331720	348651	-
MW0152312	376.17	86.1	375.164	C15H25N3O8	[M+H]+	Leu-Glu-Asp	Amino acids and derivatives	Amino acids and derivatives	-	3	176818	170317	244745	367600	285663	286329	196469	168346	171446	160094	133199	178974	195262	216174	170817	-
MW0152366	432.22	120.08	431.217	C21H29N5O5	[M+H]+	Leu-His-Tyr	Amino acids and derivatives	Amino acids and derivatives	-	3	614981	727122	792025	458697	427149	595669	177466	197219	71275	635281	1.49847e+06	872760	397398	368981	426831	-
Lcsp001901	374.23	199.18	373.221	C17H31N3O6	[M+H]+	Leu-Ile-Glu	Amino acids and derivatives	Amino acids and derivatives	-	2	32486.5	38967.6	73579.8	77957.6	115534	120258	20699.4	135777	62454.3	38967.6	124621	72363.6	79233	61095.6	64912.7	-
MW0107740	332.22	86.1	331.211	C15H29N3O5	[M+H]+	Leu-Leu-Ser	Amino acids and derivatives	Amino acids and derivatives	-	3	96473.4	213528	252287	651812	619254	690333	248170	376011	413152	278196	296880	371801	370179	320762	381100	-
mws5035	279.17	120.085	278.163	C15H22N2O3	[M+H]+	Leu-Phe	Amino acids and derivatives	Amino acids and derivatives	56217-82-4	3	366397	199000	869420	801717	1760000	264940	561956	645595	736457	411229	427304	151218	873044	646508	960502	-
Lcsp001416	304.19	86.1	303.179	C13H25N3O5	[M+H]+	Leu-Thr-Ala	Amino acids and derivatives	Amino acids and derivatives	-	3	1.46272e+06	952212	1.65577e+06	1.09303e+06	780871	829781	505830	337138	203840	856232	740499	528268	924716	965732	916620	-
MW0107759	348.17	156.1	347.169	C14H25N3O7	[M+H]+	Leu-Thr-Asp	Amino acids and derivatives	Amino acids and derivatives	-	3	1.90682e+06	1.99166e+06	2.45051e+06	786974	1.04369e+06	558641	902937	1.19974e+06	1.4328e+06				1.8124e+06	981812	1.36656e+06	-
Lcsp003035	318.18	205.1	317.174	C17H23N3O3	[M+H]+	Leu-Trp	Amino acids and derivatives	Amino acids and derivatives	5156-22-9	2	167038	195035	291043	341145	310331	335527	158324	156298	158975	185261	268196	291571	243115	167806	195611	-
Lcsn001385	229.15	185.17	230.163	C11H22N2O3	[M-H]-	Leu-Val	Amino acids and derivatives	Amino acids and derivatives	72121-02-9	1	474796	375000	306671	406534	252000	337631	119735	187306	183042	215089	197431	321915	303766	146868	222881	-
MW0107768	346.2	86.1	345.19	C15H27N3O6	[M+H]+	Leu-Val-Asp	Amino acids and derivatives	Amino acids and derivatives	-	3	263132	245737	373931	992683	814107	931056	209622	324005	359592	265395	238184	526682	489795	478442	351394	-
Lmfn001893	305.07	125.02	306.074	C15H14O7	[M-H]-	Leucocyanidin	Flavonoids	Flavones	27015-21-0	3	1.08457e+06	916872	1.22588e+06	151375	567829	156098	639688	695007	587263	557682	506755	763602	996127	953304	926107	-
Wcfp001236	130.06	103.05	129.058	C9H7N	[M+H]+	Leucol	Others	Others	91-22-5	3	171640	165000	222410	270263	285000	325043	219305	190754	213636	186232	235546	232039	229803	220500	202825	C06413
Zbsp003145	291.09	123.04	290.079	C15H14O6	[M+H]+	Leucopelargonidin; 3,4,5,7,4'-Pentahydroxyflavan	Others	Others	520-17-2	3	4.14448e+06	3730000	5.27543e+06	5.37321e+06	5340000	6.47891e+06	4.8607e+06	4.42156e+06	5.42524e+06	5.52009e+06	6.09153e+06	5.86146e+06	5.19573e+06	5.7854e+06	5.43398e+06	-
Cmmn013378	301.22	301.22	302.225	C20H30O2	[M-H]-	Levopimaric acid*	Terpenoids	Ditepenoids	79-54-9	1	233237	551023	137292	196228	169900	146809	200478	229795	213484	160846	211153	201799	220385	194608	208056	-
Wagp004981	509.13	347.08	508.122	C23H24O13	[M+H]+	Limocitrin 3-Glucoside	Flavonoids	Flavones	-	3	685560	294000	470068	909784	1290000	2.57485e+06	343051	330286	304778	1.24892e+06	2.19751e+06	2.26384e+06	912294	1.14563e+06	970977	-
Hmcp002298	479.12	347.07	478.111	C22H22O12	[M+H]+	Limocitrin-3-O-arabinoside	Flavonoids	Flavonols	-	2	50649.3	24883.1	29322	47096.4	80860.9	80848.1	25879.6	20527.5	15110.5	63970.7	69292	97713.3	49963.6	40158.4	34800.4	-
Hmcp002187	509.13	347.07	508.122	C23H24O13	[M+H]+	Limocitrin-3-O-galactoside*	Flavonoids	Flavonols	-	1	576798	319223	413392	986462	3.1162e+06	2.57625e+06	330123	369582	255945	1.28499e+06	2.51611e+06	2.80891e+06	1.15392e+06	1.25363e+06	1.01666e+06	-
Zbnp004766	509.128	347.07	508.122	C23H24O13	[M+H]+	Limocitrin-7-O-glucoside*	Flavonoids	Flavonols	-	1	551357	284000	430431	928672	2110000	2.01419e+06	402051	392829	335597	1.43854e+06	2.93845e+06	3.35055e+06	1.22421e+06	930967	1.0065e+06	-
Zbnp004589	655.19	347.07	654.18	C29H34O17	[M+H]+	Limocitrin-7-O-rutinoside*	Flavonoids	Flavonols	-	1	1.3557e+06	608000	1.1872e+06	902498	887000	1.16328e+06	681430	582599	803428	3.13311e+06	3.99982e+06	4.27131e+06	1.50682e+06	1.19566e+06	1.48073e+06	-
pmp000383	419.134	257.08	418.126	C21H22O9	[M+H]+	Liquiritigenin-4'-O-Glucoside (Liquiritin)	Flavonoids	Flavanones	551-15-5	3			9402.01	155593	152797	128142	75028.5	109666	59606.1	41298.4	38346.8	40711.3	88556.6	49390	51720.4	C16989
pmp000392	551.176	419.133	550.169	C26H30O13	[M+H]+	Liquiritigenin-7-O-apioside-4'-O-glucoside	Flavonoids	Flavanones	199796-12-8	3	28755.6	22300	16920.5	27874	87200	134158	1474.95	15959.4	24480.7	19174.8	27666	31919.6	32624.8	18398.1	28277.2	-
Hmcn002743	417.15	181.04	418.163	C22H26O8	[M-H]-	Lirioresinol A	Lignans and Coumarins	Lignans	-	1	1.76062e+06	4.31733e+06	3.33568e+06	3.15387e+06	4.48026e+06	3.69802e+06	578385	497007	402495	1.5218e+06	1.82773e+06	3.72345e+06	3.41884e+06	3.29361e+06	3.42849e+06	-
Lmjp004816	197.12	133.1	196.11	C11H16O3	[M+H]+	Loliolide	Terpenoids	Monoterpenoids	5989-02-6	2	204031	189950	269450	164383	312492	214768	208468	488787	708178	148657	145411	585390	272118	289160	349102	-
Lskp211279	229.12	142.09	228.111	C10H16N2O4	[M+H]+	Longitubanine A	Alkaloids	Alkaloids	-	3	2.61288e+06	1980000	3.08586e+06	3.55311e+06	4400000	4.43559e+06	2.85405e+06	2.88892e+06	2.908e+06	2.58778e+06	2.93379e+06	2.3115e+06	2.91437e+06	3.26182e+06	2.79287e+06	-
Lmjp105016	243.087	172.086	242.08	C12H10N4O2	[M+H]+	Lumichrome	Alkaloids	Alkaloids	1086-80-2	3	36356.4	25360.1	53259.1	16915.1	13077.8	14375.3	21619	22122.6	18599.3	24516	34665.1	18599.3	17015.2	31475.8	24947.5	C01727
MWS20147	449.108	287.061	448.101	C21H20O11	[M+H]+	Luteolin-3'-O-glucoside	Flavonoids	Flavones	5154-41-6	3	246757	298918	458548	295190	227812	392092	312807	295354	145910	286324	485296	544249	305675	550828	329688	-
Hmpp003270	449.11	287.05	448.101	C21H20O11	[M+H]+	Luteolin-4'-O-glucoside*	Flavonoids	Flavones	6920-38-3	1	491515	369000	789853	748860	701000	2.8364e+06	600162	526554	450775	1.09089e+06	1.29741e+06	1.01181e+06	609862	849832	1.0035e+06	-
Lmnp002413	595.166	449.11	594.159	C27H30O15	[M+H]+	Luteolin-6-C-glucoside-7-O-rhamnoside	Flavonoids	Flavones	-	3		31491.9					58200.5	43112.1	36748.1			37221.7	25476.4	30497.1	34663.6	-
pmb0578	655.17	207	654.159	C32H30O15	[M+H]+	Luteolin-7-O-(6''-sinapoyl)glucoside	Flavonoids	Flavones	-	3				60495	94984.3	58691.7	23763	22167.1	23139.9				30086.6	34834.2	32375.3	-
MWSHY0104	449.108	287.062	448.101	C21H20O11	[M+H]+	Luteolin-7-O-glucoside (Cynaroside)*	Flavonoids	Flavones	5373-11-5	1	760806	461377	441809	2.07603e+06	834064	2.31961e+06	661177	490946	558273	727306	555658	790405	749915	719715	949880	C03951
MWSHY0080	595.166	287.058	594.159	C27H30O15	[M+H]+	Luteolin-7-O-neohesperidoside (Lonicerin)*	Flavonoids	Flavones	25694-72-8	1	3.62976e+06	2.02606e+06	3.67377e+06	6.81989e+06	5.65144e+06	6.75903e+06	2.3396e+06	2.445e+06	2.93337e+06	4.75254e+06	4.71043e+06	5.4189e+06	4.14676e+06	3.35189e+06	4.40071e+06	C12630
pmp000593	595.166	287.055	594.159	C27H30O15	[M+H]+	Luteolin-7-O-rutinoside*	Flavonoids	Flavones	3563-98-2	1	2.736e+06	1500000	2.57746e+06	5.26847e+06	4400000	5.43289e+06	1.9358e+06	1.73381e+06	2.39053e+06	3.80911e+06	3.54341e+06	3.75816e+06	2.8599e+06	2.50397e+06	3.213e+06	-
Lmmn003020	419.17	404.15	420.178	C22H28O8	[M-H]-	Lyoniresinol	Lignans and Coumarins	Lignans	14464-90-5	2	329034	342884	303569	79949.3	23777	36032.3	120405	176311	255324	27685.7	72036.6	93643.3	122005	153999	149636	-
MWS201403	218.15	84.0816	217.143	C9H19N3O3	[M+H]+	Lys-Ala	Amino acids and derivatives	Amino acids and derivatives	17043-71-9	3	918001	888111	949590	1.21677e+06	1.07373e+06	1.15754e+06	538909	670008	647856	535594	637020	999235	744817	800988	765073	-
MWS201411	261.156	84.0814	260.149	C10H20N4O4	[M+H]+	Lys-Asn	Amino acids and derivatives	Amino acids and derivatives	19908-06-6	3	404078	375219	550241	688651	689762	740283	408227	310324	369639	310252	363346	333180	422696	400327	436819	-
MWS201412	262.138	84.0816	261.132	C10H19N3O5	[M+H]+	Lys-Asp*	Amino acids and derivatives	Amino acids and derivatives	20556-18-7	3	583575	854472	517963	1.11462e+06	1.09039e+06	768451	370337	358711	534705	643422	462025	799224	494527	335463	357879	-
MW0152913	448.22	147.06	447.212	C21H29N5O6	[M+H]+	Lys-Asp-Trp	Amino acids and derivatives	Amino acids and derivatives	-	3	390009	380204	459201	715985	408709	1.12157e+06	893412	808407	1.31173e+06	558838	429963	510099	518570	618771	379675	-
MWS201419	204.134	84.0816	203.127	C8H17N3O3	[M+H]+	Lys-Gly	Amino acids and derivatives	Amino acids and derivatives	7563-03-3	3	1.57113e+07	1.80734e+07	2.12588e+07	1.45676e+07	1.90802e+07	1.45163e+07	1.2832e+07	1.13934e+07	1.13834e+07	1.44643e+07	1.61307e+07	1.96507e+07	1.55171e+07	1.66376e+07	1.92522e+07	-
MWS201436	248.16	84.0813	247.153	C10H21N3O4	[M+H]+	Lys-Thr	Amino acids and derivatives	Amino acids and derivatives	97791-84-9	3	451793	521315	798150	874694	916200	965358	539318	524853	508897	411313	604327	593634	511875	541530	514995	-
pmd0130	468.31	184.07	467.301	C22H46NO7P	[M+H]+	LysoPC 14:0	Lipids	LPC	20559-16-4	1	60565.9	57251.4	71848.8	605725	351022	423907	243049	223746	230291	263392	319411	228909	286246	313752	302219	-
Lmhp009129	482.324	184.073	481.317	C23H48NO7P	[M+H]+	LysoPC 15:0(2n isomer)*	Lipids	LPC	-	3	15000.5	24259.7	25667.1	32671.5	29980	29419.8	86319.1	74333.5	83685.4	138386	85438.9	158916	112931	117275	111356	-
pmb2319	482.324	184.073	481.317	C23H48NO7P	[M+H]+	LysoPC 15:0*	Lipids	LPC	108273-89-8	3	14012.3	21028.2	29506.9	25339.9	25666.7	17655	60285.7	64715.8	77019.7	126621	78763.5	124937	111690	107947	107698	-
pmb2260	480.308	184.073	479.301	C23H46NO7P	[M+H]+	LysoPC 15:1	Lipids	LPC	-	3										30638.4	19333.8	49743.4	60472.8	55008.8	51647.8	-
pmb0855	496.34	184.07	495.332	C24H50NO7P	[M+H]+	LysoPC 16:0	Lipids	LPC	17364-16-8	1	1.4991e+06	1470000	2.25148e+06	6.35536e+06	5420000	6.46405e+06	5.42685e+06	4.79813e+06	4.72714e+06	1.07229e+07	7.73171e+06	7.4009e+06	7.10494e+06	7.48931e+06	7.0359e+06	-
pmd0132	496.34	184.07	495.332	C24H50NO7P	[M+H]+	LysoPC 16:0(2n isomer)	Lipids	LPC	-	1	1.44482e+06	1.45122e+06	2.02025e+06	5.91227e+06	5.00933e+06	6.16884e+06	4.97997e+06	4.51092e+06	4.47933e+06	1.02344e+07	7.63781e+06	6.78009e+06	6.43536e+06	6.59257e+06	7.11165e+06	-
Lmhp008833	494.32	184.07	493.317	C24H48NO7P	[M+H]+	LysoPC 16:1(2n isomer)	Lipids	LPC	-	1	63447.3	33566.4	89675.9	30558.6	36381.8	30336	182846	89057	164023	376970	242018	310130	206343	189324	256289	-
pma1303	492.308	184.073	491.301	C24H46NO7P	[M+H]+	LysoPC 16:2	Lipids	LPC	-	3	15741.9	16000	15573.7	48406.4	42200	31759.6	27451.2	25369.9	59749.8	206172	120262	91239.9	89919.5	93243.8	82727.9	-
pmb0863	492.31	184.07	491.301	C24H46NO7P	[M+H]+	LysoPC 16:2(2n isomer)	Lipids	LPC	-	1	13171.7	8240	19022	50137.7	38100	25742.9	74877.7	26311.4	71312.7	207443	121046	110390	109165	102765	114893	-
Lmhp009590	508.34	184.07	507.332	C25H50NO7P	[M+H]+	LysoPC 17:1	Lipids	LPC	-	1							44072.9	45096.8	35437.4	83613.6	47983.8	56622.5	40804.5	58452.9	51159.2	-
mws0126	524.37	184.07	523.364	C26H54NO7P	[M+H]+	LysoPC 18:0	Lipids	LPC	19420-57-6	1	50910.4	39200	40247.7	158079	185000	193083	101158	88824.5	76780.9	150458	147611	116872	129294	133215	169825	-
pmd0136	524.37	184.07	523.364	C26H54NO7P	[M+H]+	LysoPC 18:0(2n isomer)	Lipids	LPC	-	1	57985.9	34779.2	56814.2	181727	220737	237781	132607	124332	106600	202366	179939	158783	170280	173268	209956	-
pmp001281	522.36	184.07	521.348	C26H52NO7P	[M+H]+	LysoPC 18:1	Lipids	LPC	-	1	554510	222413	480549	633837	434052	330060	572322	375589	354642	3.09564e+06	2.05111e+06	2.0818e+06	1.46321e+06	1.90303e+06	1.61975e+06	-
Lmhp010190	522.36	184.07	521.348	C26H52NO7P	[M+H]+	LysoPC 18:1(2n isomer)	Lipids	LPC	-	1	1.09926e+06	157752	925880	1.39907e+06	1.19449e+06	845635	617984	1.19655e+06	687489	1.73751e+06	1.36391e+06	1.22895e+06	1.29305e+06	1.24765e+06	1.26601e+06	-
pmp001273	520.34	184.07	519.332	C26H50NO7P	[M+H]+	LysoPC 18:2	Lipids	LPC	-	1	1.07887e+06	2230000	3.26949e+06	1.40504e+06	1420000	1.31098e+06	2.56502e+06	2.22762e+06	2.23905e+06	6.58684e+06	3.44257e+06	4.95109e+06	4.18023e+06	4.94562e+06	4.62159e+06	-
pmp001251	520.34	184.07	519.332	C26H50NO7P	[M+H]+	LysoPC 18:2(2n isomer)	Lipids	LPC	-	1	1.01811e+06	2.04199e+06	2.96252e+06	1.41401e+06	1.32297e+06	1.22325e+06	2.98013e+06	2.44813e+06	2.34886e+06	6.03922e+06	3.37493e+06	5.5421e+06	4.05481e+06	4.4171e+06	4.35491e+06	-
pmb0854	518.32	184.07	517.317	C26H48NO7P	[M+H]+	LysoPC 18:3	Lipids	LPC	-	1	74181.7	57200	217505	78175.4	79900	74058.5	465846	400898	431039	951317	550844	948195	574814	629696	561208	-
pmb0865	518.32	184.07	517.317	C26H48NO7P	[M+H]+	LysoPC 18:3(2n isomer)	Lipids	LPC	-	1	93177.8	66300	213793	75240.1	112000	73331.1	460403	374246	435523	995496	589225	581830	595347	611919	615588	-
Lmhp009890	546.36	184.07	545.348	C28H52NO7P	[M+H]+	LysoPC 20:3	Lipids	LPC	1199257-41-4	2							125522	11861.2	65513.2				19377.5	11160.2	9801.99	-
Lmhp008337	426.26	285.24	425.254	C19H40NO7P	[M+H]+	LysoPE 14:0(2n isomer)*	Lipids	LPE	-	3	23666.5	15779.7	21994.6	166720	84388.3	98150.3	65166.3	53854.4	38898.4	82022	79912.5	51877.4	49039.6	65179.9	66537.7	-
pmb0864	426.26	285.24	425.254	C19H40NO7P	[M+H]+	LysoPE 14:0*	Lipids	LPE	-	3	14408.5	18600	16156.1	128945	73411.9	83739.1	39565.8	45476	40474.1	64864.3	70983.4	44381.2	57315.3	56305.2	67297.1	-
pmb0876	454.29	313.27	453.286	C21H44NO7P	[M+H]+	LysoPE 16:0	Lipids	LPE	53862-35-4	1	498833	385080	577614	1.42656e+06	1.29543e+06	1.54183e+06	927945	1.10942e+06	797574	3.32769e+06	2.05961e+06	2.08642e+06	1.60983e+06	1.69735e+06	1.70791e+06	-
pmd0160	454.293	313.274	453.286	C21H44NO7P	[M+H]+	LysoPE 16:0(2n isomer)	Lipids	LPE	-	3	523171	342000	542327	1.42637e+06	1280000	1.44431e+06	1.00104e+06	1.00775e+06	758327	3.16244e+06	2.27448e+06	2.10861e+06	1.6809e+06	1.7674e+06	1.73898e+06	-
pmb0856	480.308	339.289	479.301	C23H46NO7P	[M+H]+	LysoPE 18:1(2n isomer)*	Lipids	LPE	-	3	222617	86268.7	172085	395438	312648	235114	190613	188231	283248	570426	617557	724994	534343	541368	515220	-
mws0289	480.308	339.289	479.301	C23H46NO7P	[M+H]+	LysoPE 18:1*	Lipids	LPE	89576-29-4	3	129142	56618.5	121863	132645	92961.9	77412.4	109259	102470	126849	454877	316074	865592	329251	313277	318705	-
pmb0881	478.29	337.27	477.286	C23H44NO7P	[M+H]+	LysoPE 18:2	Lipids	LPE	-	1	512085	356396	813623	894581	806932	788272	714237	751092	691875	3.18001e+06	1.73903e+06	2.63618e+06	2.19957e+06	2.21933e+06	2.22736e+06	-
pmb0874	478.29	337.27	477.286	C23H44NO7P	[M+H]+	LysoPE 18:2(2n isomer)	Lipids	LPE	-	1	495401	466946	528354	915003	788240	690485	673629	786600	675415	3.00452e+06	1.78259e+06	2.60175e+06	2.21133e+06	1.59953e+06	2.20384e+06	-
Lmhp008801	476.28	335.26	475.27	C23H42NO7P	[M+H]+	LysoPE 18:3	Lipids	LPE	-	1							45226	19355.3	25394	153922	108744	156663	45761.2	48552.3	27567.6	-
Lmhp008589	476.28	335.26	475.27	C23H42NO7P	[M+H]+	LysoPE 18:3(2n isomer)	Lipids	LPE	-	1	57178.8	15300	54034.9	75674.4	38400	35493.5	42763.6	18687.4	47476.8	60454.6	37368.8	59096.5	117432	123558	118609	-
Lmmn006306	293.21	293.21	294.219	C18H30O3	[M-H]-	Machilusolide D	Others	Lactones	-	3	6.34566e+06	5.17641e+06	5.98266e+06	3.1121e+06	3.74564e+06	3.98498e+06	1.22838e+06	3.15953e+06	3.42492e+06	1.99352e+06	2.28049e+06	2.12235e+06	4.13802e+06	3.71965e+06	3.79743e+06	-
Wbmp010456	277.22	93.07	276.209	C18H28O2	[M+H]+	Macrophypene B	Terpenoids	Ditepenoids	-	3	2.30085e+06	3160000	4.60495e+06	1.98046e+06	2490000	3.36761e+06	655684	1.37293e+06	1.70524e+06	1.60572e+06	1.64233e+06	1.83927e+06	2.73456e+06	2.68463e+06	2.69948e+06	-
Cmhp002692	641.169	317.065	640.164	C28H32O17	[M+H]+	Madreselvin A	Flavonoids	Flavones	188682-83-9	3	435731	677000	1.03897e+06	187901	198000	114776	430467	466631	607619	258986	158476	186609	453538	486271	496499	-
Lhhp102921	417.18	167.1	416.183	C23H28O7	[M+H]+	Magnolin	Lignans and Coumarins	Lignans	31008-18-1	3	4.059e+06	3740000	3.53262e+06	5.37552e+06	5130000	4.04798e+06	750259	1.62272e+06	763042	1.6152e+06	3.56177e+06	3.82729e+06	2.49818e+06	2.4494e+06	2.74479e+06	C06515
pme1975	103.004	59.0139	104.011	C3H4O4	[M-H]-	Malonic acid	Organic acids	Organic acids	141-82-2	3	1.97946e+07	2.04502e+07	2.02863e+07	2.85238e+07	1.96949e+07	2.52064e+07	2.47126e+07	2.55584e+07	2.90706e+07	2.36123e+07	2.21844e+07	2.10364e+07	3.71903e+07	2.234e+07	2.24544e+07	C00383
MWS1983	343.125	89.0254	344.132	C12H24O11	[M-H]-	Maltitol	Others	Saccharides	585-88-6	3	237464	207485	193904	254720	283291	350927	787428	987543	880456	316169	449288	226847	317117	398769	362624	-
MWS0442	527.156	365.102	504.169	C18H32O16	[M+Na]+	Maltotriose	Others	Saccharides	1109-28-0	3	37326.6	34322.8	68872.7	67512.3	157213	159830	1.41934e+06	842379	614597	125597	523296	97819.7	236657	263806	165730	C01835
pme2362	151.04	107.05	152.047	C8H8O3	[M-H]-	Mandelic acid	Organic acids	Organic acids	90-64-2	3	59784.5	52100	44747.5	42232.1	30800	41269.1				45479.3	18244	60603.5	50118.4	19625.4	62234.7	C01984
Jmzn003632	521.2	329.14	522.21	C26H34O11	[M-H]-	Manglieside D	Lignans and Coumarins	Lignans	-	3	2.17275e+06	3.66477e+06	2.37201e+06	1.65563e+06	1.24655e+06	3.42665e+06	274574	239573	136060	2.68523e+06	2.19044e+06	2.64381e+06	908177	971698	1.09072e+06	-
MWSmce486	503.16	383.12	504.169	C18H32O16	[M-H]-	Manninotriose	Others	Saccharides	13382-86-0	1	537538	864635	741443	365760	608856	1.16181e+06	338559	301306	318187	1.14651e+06	716475	485289	459469	536000	634091	C05404
Lmtn003024	245.08	203.07	246.089	C14H14O4	[M-H]-	Mansorin III	Lignans and Coumarins	Coumarins	-	3	511819	404382	565192	449262	373813	491192	511217	472274	405094	553534	528191	519202	572121	500771	502172	-
Zbsp010221	423.36	423.36	422.355	C30H46O	[M+H]+	Marsformosanone	Terpenoids	Triterpene	72093-24-4	3	2.03385e+06	2.40741e+06	3.29355e+06	6.44919e+06	8.06187e+06	7.71066e+06	3.36341e+06	3.14409e+06	2.93194e+06	2.71538e+06	2.90491e+06	2.59441e+06	4.45317e+06	4.49032e+06	4.48478e+06	-
Cmmn005231	391.14	59.01	392.147	C20H24O8	[M-H]-	Massoniresinol; Vladinol A	Lignans and Coumarins	Lignans	96087-10-4	3	169464	171000	164334	211024	248000	152149	142767	218763	433732	100834	230484	145477	161102	109501	163934	-
Hmlp003129	359.15	137.06	358.142	C20H22O6	[M+H]+	Matairesinol	Lignans and Coumarins	Lignans	580-72-3	1	106831	129230	148824	69429.2	92257.8	116705	49001.1	55574.3	54871.8	106073	94564.4	293330	135187	155909	140757	C10682
Lmtn002997	493.1	331.05	494.106	C22H22O13	[M-H]-	Mearnsetin-3-O-glucoside	Flavonoids	Flavones	-	3	8.80541e+06	676228	4.2443e+06	2.34872e+06	1.12928e+06	1.93296e+06	803232	3.14948e+06	798920	2.28121e+06	3.04448e+07	1.22099e+07	3.15829e+06	2.65937e+06	3.83962e+06	-
Lmmn003875	387.14	289.07	388.152	C21H24O7	[M-H]-	Medioresinol	Lignans and Coumarins	Lignans	40957-99-1	1	750943	576420	621885	493020	557655	898612	458686	585032	716432	1.38711e+06	1.58011e+06	1.07517e+06	851697	794556	772671	-
mws1333	341.11	113.02	342.116	C12H22O11	[M-H]-	Melibiose	Others	Saccharides	585-99-9	1	4.4116e+06	4140000	3.67263e+06	3.54051e+06	4970000	5.18391e+06	1.31157e+07	1.15247e+07	1.11034e+07	3.99518e+06	1.10534e+07	2.49613e+06	8.7004e+06	6.8841e+06	6.37869e+06	C05402
pme1014	445.31	341.284	444.303	C31H40O2	[M+H]+	Menatetrenone (Vitamin K2)	Others	Vitamin	11032-49-8	3	1.18166e+06	705000	556088	555070	531000	718717	727199	1.81635e+06	796295	504288	597793	494095	5.25234e+06	7.9666e+06	1.00544e+07	-
MW0153776	287.12	186.07	286.11	C11H18N4O3S	[M+H]+	Met-His	Amino acids and derivatives	Amino acids and derivatives	14486-12-5	3	1.03409e+06	1.18447e+06	2.51718e+06	1.23682e+06	1.24074e+06	1.42353e+06	1.59093e+06	2.15943e+06	1.66384e+06	2.7021e+06	2.21201e+06	2.48409e+06	803306	1.19864e+06	1.38915e+06	-
MW0153622	428.17	151.04	427.16	C19H29N3O4S2	[M+H]+	Met-Met-Phe	Amino acids and derivatives	Amino acids and derivatives	-	3	79329.9	103131	122681	129198	189922	112285	150544	124628	88538.7	110445	157903	129593	119921	99347.2	113242	-
MW0153625	444.16	303.09	443.155	C19H29N3O5S2	[M+H]+	Met-Met-Tyr	Amino acids and derivatives	Amino acids and derivatives	-	3	8.5366e+06	1.34789e+07	1.50744e+07	855314	890007	3.61385e+06	2.1438e+06	4.21926e+06	4.01697e+06	1.25573e+07	2.0741e+07	1.37935e+07	7.62076e+06	7.08807e+06	8.13968e+06	-
MW0153668	400.15	136.06	399.146	C17H25N3O6S1	[M+H]+	Met-Ser-Tyr	Amino acids and derivatives	Amino acids and derivatives	-	3	144635	131890	136459	113867	222988	190732	106520	130649	125342	94699	152826	115721	144766	143964	129371	-
MWS2040	94.9808	79.9609	95.9881	CH4O3S	[M-H]-	Methanesulfonic acid	Organic acids	Organic acids	75-75-2	3	357250	358072	320441	219308	207037	187456	170002	172102	192667	108777	118396	172020	299825	254261	268785	C11145
pmb0818	206.081	145.052	205.074	C11H11NO3	[M+H]+	Methoxyindoleacetic acid	Alkaloids	Plumerane	3471-31-6	3	2.96309e+06	2590000	3.12e+06	3.9627e+06	4680000	4.54286e+06	3.12965e+06	2.99511e+06	2.55294e+06	2.21365e+06	3.01385e+06	3.09588e+06	3.41438e+06	3.26564e+06	3.23748e+06	C05660
Wcsn010375	277.22	59.01	278.225	C18H30O2	[M-H]-	Methyl (4E,8E,11E)-5,9,13-trimethyltetradeca-4,8,11-trienoate	Others	Others	-	2	144612	112936	110082	63618.9	54451.4	85121.7	30190	32679.5	30947	64590.7	94705.8	131234	89979.6	70289	76413.6	-
Cmsn002813	317.07	165.02	318.074	C16H14O7	[M-H]-	Methyl 2-O-(4-hydroxybenzoyl)-2,4,6-trihydroxyphenylacetate	Phenolic acids	Phenolic acids	-	2	161601	16600	62817.4	49179.6	19700	103391	3573.89	24566.3	9851.13	6488.56	168478	15045.9	49692.8	44596.8	48550.1	-
Lmbn004790	209.082	179.035	210.089	C11H14O4	[M-H]-	Methyl 3-(3-hydroxy-4-methoxyphenyl)propanoate*	Phenolic acids	Phenolic acids	129150-61-4	3	149855	86557.3	159092	92379.2	108959	88274.9	60554.1	65693.5	70929	60721.3	41178	25733.2	96734.2	86937.9	86431.3	-
Lmcn002982	197.046	166.999	198.053	C9H10O5	[M-H]-	Methyl 3-O-Methyl Gallate	Phenolic acids	Phenolic acids	3934-86-9	3	28570.1	24861.6	27705.5	33192	29589.9	27430	16453	23146.7	22340	79693.2	69424.7	47648.4	37716.6	41425.2	34631.7	-
Wcgn003981	329.09	167.03	330.095	C14H18O9	[M-H]-	Methyl 3-O-glucosyl-4-hydroxybenzoate	Phenolic acids	Phenolic acids	155112-92-8	1	5.39542e+06	2770000	3.85882e+06	3.44597e+07	53300000	4.89704e+07	1.10831e+07	5.76047e+06	6.09696e+06	2.85399e+07	4.4041e+07	1.71584e+07	1.98529e+07	2.17519e+07	2.12172e+07	-
MWSmce585	104.07	59.01	103.063	C4H9NO2	[M+H]+	Methyl 3-aminopropanoate	Amino acids and derivatives	Amino acids and derivatives	4138-35-6	3	5.69392e+06	7.18697e+06	8.78142e+06	8.88341e+06	1.03784e+07	1.05659e+07	1.08456e+07	1.06587e+07	1.27719e+07	9.32388e+06	9.19043e+06	1.02247e+07	8.8072e+06	9.42655e+06	9.32541e+06	-
Zmgn004894	151.04	136.02	152.047	C8H8O3	[M-H]-	Methyl 4-hydroxybenzoate	Phenolic acids	Phenolic acids	99-76-3	1	408984	610812	620529	669513	871106	576316	419841	520711	747548	711130	566931	1.05153e+06	1.08259e+06	967368	923383	-
Wbsp004755	179.07	119.05	178.063	C10H10O3	[M+H]+	Methyl Hydroxycinnamate	Phenolic acids	Phenolic acids	80540-55-2	1	242880	299015	258064	302523	385213	300747	152999	168619	168859	174115	137438	345581	286651	297349	253831	-
MWSmce355	211.062	181.014	212.069	C10H12O5	[M-H]-	Methyl Syringate	Phenolic acids	Phenolic acids	884-35-5	3	24447.8	54792.2	40661.4	43103.8	36679	121978	34602.3	44917.8	59530.2	257667	97098.3	118339	70408.1	78243.4	71614.5	-
MWSHC20168	153.02	109.03	154.027	C7H6O4	[M-H]-	Methyl cumalate*	Phenolic acids	Phenolic acids	6018-41-3	3	970053	2.53939e+06	1.74395e+06	3.21091e+06	2.66755e+06	2.33458e+06	1.17506e+06	1.25683e+06	1.52918e+06	2.05901e+06	1.33874e+06	2.05122e+06	3.84755e+06	3.58122e+06	3.51421e+06	-
Hmyp002656	222.08	130.06	221.069	C11H11NO4	[M+H]+	Methyl dioxindole-3-acetate	Alkaloids	Plumerane	57061-18-4	1	852260	601662	1.03945e+06	2.29326e+06	3.688e+06	3.60357e+06	1.88138e+06	3.02162e+06	1.84929e+06	682533	1.88687e+06	839389	1.68702e+06	1.80572e+06	1.67644e+06	-
MWSmce689	293.25	95.09	292.24	C19H32O2	[M+H]+	Methyl linolenate	Lipids	Free fatty acids	301-00-8	1	118601	190720	255147	39081.5	54657.1	86925.1	24096.5	38522.5	43608.1	41697.5	63834.2	56921.5	90374	72757.1	95524	-
pmn001669	237.077	207.029	238.084	C12H14O5	[M-H]-	Methyl sinapate	Phenolic acids	Phenolic acids	20733-94-2	1	19335.3	15900	15442.7	141071	109000	90835.8	12460.8	17157.1	10688.9	14576.1	18517.4	20644.5	17998.3	25289.8	21883.1	-
pme0109	212.092	166.086	211.084	C10H13NO4	[M+H]+	Methyldopa	Amino acids and derivatives	Amino acids and derivatives	555-30-6	3	249246	260024	300185	396660	144315	415415	170738	121949	106737	223202	299514	436479	279491	262288	281426	C07194
MWStz051	156.14	58.07	155.131	C9H17NO	[M+H]+	Methylisopelletierine	Alkaloids	Piperidine alkaloids	18747-42-7	3	7.09025e+06	5.76997e+06	6.46201e+06	2.95001e+06	2.9735e+06	3.14126e+06	2.61261e+06	3.89762e+06	6.73239e+06	3.17484e+06	2.86428e+06	2.89789e+06	6.72381e+06	6.54643e+06	5.75099e+06	C06184
mws0470	117.019	73.0295	118.027	C4H6O4	[M-H]-	Methylmalonic acid*	Organic acids	Organic acids	516-05-2	1	2.30668e+07	3.09239e+07	2.77408e+07	1.94957e+07	6.13363e+07	7.21919e+07	6.48655e+06	1.90138e+07	2.0885e+07	2.4783e+07	9.85087e+06	1.46992e+07	3.30418e+07	2.85385e+07	3.22016e+07	C02170
MWS5165	203.091	129.054	202.084	C9H14O5	[M+H]+	Methyloxalacetic Acid Diethyl Ester	Organic acids	Organic acids	759-65-9	3	361321	387080	392933	363846	322984	337718	480855	405292	425893	396317	407689	332788	350095	441995	342127	C07056
Hmhp002580	413.14	136.07	412.137	C19H24O10	[M+H]+	Methylpicraquassioside A	Lignans and Coumarins	Coumarins	-	3	69088.5	70933.5	101200	162696	110357	127026	96570.6	100214	91815.4	98213.5	100033	98213.5	91983.7	116264	61929	-
Lmsp010763	353.27	261.22	352.261	C21H36O4	[M+H]+	Monolinolenin*	Lipids	Glycerol ester	75685-85-7	1	37241.7	50694.1	41705.7	52429.2	57594.3	71445	35451.6	55538.2	60696.2	6688.04	17385.2	8259.11	133531	124788	121556	-
Lmmn002164	131.035	87.0452	132.042	C5H8O4	[M-H]-	Monomethyl succinate*	Organic acids	Organic acids	3878-55-5	3	1.0816e+06	710653	802094	103421	122615	145277	141326	229351	124768	482596	854482	830881	450552	430893	427487	-
pmp001284	331.28	313.27	330.277	C19H38O4	[M+H]+	Monopalmitin*	Lipids	Glycerol ester	542-44-9	1	34901.7	48400	64132.6	63398.1	67800	61718	66071.8	66541.7	60385	60865.5	67482.3	70757	80560.1	72543.7	123810	-
pme3514	301.035	151.004	302.043	C15H10O7	[M-H]-	Morin*	Flavonoids	Flavonols	480-16-0	3	151585	250788	434552	379173	353517	333141	238248	205856	232435	524571	307705	427423	401800	523784	493478	C10105
Lmfn004036	433.078	300.029	434.085	C20H18O11	[M-H]-	Morin-3-O-lyxoside	Flavonoids	Flavonols	-	3	1.06964e+06	895061	393836	477219	773069	614106	129198	190172		289388	407210	423742	523831	655874	499075	-
Lmyn000160	237.06	87.01	238.069	C8H14O8	[M-H]-	Mucic acid Dimethyl Ester	Organic acids	Organic acids	-	1	1.9151e+06	2.06789e+06	2.28488e+06	7.14324e+06	7.41222e+06	8.00095e+06	2.90051e+06	3.35079e+06	3.64075e+06	3.12174e+06	1.92229e+06	3.01763e+06	5.95027e+06	4.2278e+06	3.10226e+06	-
pme3207	141.019	59.0139	142.027	C6H6O4	[M-H]-	Muconic acid	Organic acids	Organic acids	1119-72-8	3	1.81681e+07	1.54677e+07	1.47786e+07	1.4593e+07	1.66477e+07	1.46045e+07	1.41985e+07	1.69003e+07	2.277e+07	1.49431e+07	1.43669e+07	1.51764e+07	1.87665e+07	1.53401e+07	1.74947e+07	C02480
Lajp003585	369.117	177.054	368.11	C17H20O9	[M+H]+	Murrayacarpin A glucoside	Lignans and Coumarins	Coumarins	-	3	15551.8	17628	17988	16589.6	10371.6	11426				44570.6	31094.3	32129.5	15229.1	20897.5	15234.1	-
Lhfp112926	343.15	163.08	342.147	C20H22O5	[M+H]+	Myricatomentogenin	Others	Others	-	3	750789	873318	1.23632e+06	1.01493e+06	1.04057e+06	1.01837e+06	1.25672e+06	1.20234e+06	1.29707e+06	1.29517e+06	1.16677e+06	1.19263e+06	1.13856e+06	1.07421e+06	1.11912e+06	-
MWSHC2017	319.04	153.02	318.038	C15H10O8	[M+H]+	Myricetin	Flavonoids	Flavonols	529-44-2	3	62495.3	23685.8	52508	141379	30705.3	66525.4	31254.6	38757.5	40397.8	80774.5	470519	89747.4	91870.5	79543.2	91893.8	C10107
Zayn005542	767.111	615.1	768.117	C35H28O20	[M-H]-	Myricetin-3-(2'',3''-digalloyl)rhamnoside	Flavonoids	Flavonols	-	3	37511.5	35800	33563.4				220758	65024.8	49164.3	23694.2	40222.3	70160.4	35077.2	50707.6	43435.3	-
Yaap009385	415.21	119.09	414.204	C24H30O6	[M+H]+	Myrtucommulone B	Others	Others	54247-23-3	3	3.08601e+06	3680000	8042645	4.04664e+06	3750000	3.45447e+06	3.71004e+06	4.19225e+06	3.36558e+06	5.36842e+06	3.06684e+06	5.07243e+06	7.00499e+06	6.35142e+06	6.6947e+06	-
MWS04412	175.12	70.07	174.137	C8H18N2O2	[M+H]+	N(6),N(6)-Dimethyl-L-lysine	Amino acids and derivatives	Amino acids and derivatives	2259-86-1	3	1.93239e+08	1.39627e+08	1.35617e+08	1.08776e+08	6.39442e+07	9.81848e+07	1.17753e+08	3.0403e+07	3.45615e+07	3.14726e+07	3.30669e+07	4.48642e+07	8.6924e+07	8.72828e+07	8.94533e+07	-
Lmhp005550	441.202	177.055	440.195	C24H28N2O6	[M+H]+	N,N'-Diferuloylputrescine	Alkaloids	Phenolamine	42369-86-8	3				60107	54744.3	60310.3	58302.7	60367.8	56288.5				71880.1	78431.6	64968	-
MWS5164	203.15	70.0653	202.143	C8H18N4O2	[M+H]+	N,N'-Dimethylarginine;SDMA*	Amino acids and derivatives	Amino acids and derivatives	30344-00-4	3	1.29238e+06	1.63099e+06	1.6085e+06	1.87571e+06	2.05518e+06	1.98736e+06	1.32317e+06	956220	857237	1.06611e+06	1.22111e+06	1.32147e+06	1.21783e+06	1.23521e+06	1.19003e+06	-
pme3033	104.071	58.0651	103.063	C4H9NO2	[M+H]+	N,N-Dimethylglycine*	Amino acids and derivatives	Amino acids and derivatives	1118-68-9	3	6.02994e+06	8.23987e+06	9.97861e+06	9.94626e+06	1.07899e+07			1.04735e+07	1.15299e+07	8.99513e+06	9.85012e+06	1.10376e+07	9.24285e+06	8.95146e+06	8.92291e+06	C01026
Wayn000369	250.092	88.0407	251.101	C9H17NO7	[M-H]-	N-(1-Deoxy-1-fructosyl)Alanine	Amino acids and derivatives	Amino acids and derivatives	-	1	20766.1	27661.7	21284	17737.7	7759.94	20996.2	14191.4	7177.4	20754	24826	21916.7	14347.2	20573.4	27906.6	20237.6	-
Wayn000341	293.097	131.046	294.107	C10H18N2O8	[M-H]-	N-(1-Deoxy-1-fructosyl)Asparagine	Amino acids and derivatives	Amino acids and derivatives	-	3	131430	93260.8	130770	56800.8	34567.7	72528.3	20726.2	22622.5	13410.2	15393.3	16792.5	16131.7	51891.2	26987.5	52292	-
Wayn001257	292.138	130.087	293.147	C12H23NO7	[M-H]-	N-(1-Deoxy-1-fructosyl)Leucine	Amino acids and derivatives	Amino acids and derivatives	-	1	527659	396012	433161	374033	284143	338816	172505	112253	122613	289806	300088	311280	298910	254956	238869	-
Wayn002083	326.12	164.07	327.131	C15H21NO7	[M-H]-	N-(1-Deoxy-1-fructosyl)Phenylalanine	Amino acids and derivatives	Amino acids and derivatives	-	1	1.0887e+07	4.55188e+06	7.25402e+06	2.3093e+06	2.81413e+06	3.53048e+06	1.56639e+06	581078	466763	2.90635e+06	4.0013e+06	2.26779e+06	2.55265e+06	2.62867e+06	2.81169e+06	-
Wayn000370	264.107	102.057	265.116	C10H19NO7	[M-H]-	N-(1-Deoxy-1-fructosyl)Piperidic acid	Alkaloids	Alkaloids	-	3	69502.1	71371.2	70656.6	44682.5	25724.6	52301.8	38165.5	28372.2	29908.4	52481.3	33335.3	42555.2	45393	28621.2	59573.8	-
Wayn002636	365.132	203.082	366.142	C17H22N2O7	[M-H]-	N-(1-Deoxy-1-fructosyl)Tryptophan	Amino acids and derivatives	Amino acids and derivatives	-	1	411462	291264	328106	421970	415085	510621	302664	287750	247583	254417	282516	271962	361476	382052	279573	-
Wayp001024	280.138	216.122	279.132	C11H21NO7	[M+H]+	N-(1-Deoxy-1-fructosyl)Valine	Amino acids and derivatives	Amino acids and derivatives	-	1	52786.5	37754.1	71272.6	61596.8	41314.3	72393.5	54228.6	20618.2	16308.3	30038.6	41862.5	25809.5	41912.1	29958.8	30131.9	-
MWStz070	182.08	91.05	181.074	C9H11NO3	[M+H]+	N-(2-Hydroxy-4-methoxyphenyl)acetamide	Alkaloids	Phenolamine	58469-06-0	1	9.4551e+06	9.95776e+06	9.72764e+06	2.04953e+07	2.15631e+07	1.49756e+07	1.88219e+07	1.22678e+07	8.71097e+06	7.72832e+06	8.92718e+06	1.06855e+07	7.59604e+06	8.66266e+06	7.71979e+06	-
Zajp000573	144.1	84.08	143.095	C7H13NO2	[M+H]+	N-(4-oxopentyl)-acetamide	Alkaloids	Alkaloids	-	1	1.45726e+06		2.29872e+06	1.45753e+06	1.42837e+06	3.07855e+06	1.84633e+06	2.20752e+06					1.95158e+06	1.97018e+06	1.88816e+06	-
Zbqn004234	250.07	164.07	251.079	C12H13NO5	[M-H]-	N-(malonyl)phenylalanine	Amino acids and derivatives	Amino acids and derivatives	-	3	4.11281e+06	4.35989e+06	4.86857e+06	7.49824e+06	6.50403e+06	6.16915e+06	3.64959e+06	3.63578e+06	3.70904e+06	4.88016e+06	4.91413e+06	4.99778e+06	4.10706e+06	3.2122e+06	3.75213e+06	-
Zbqn004177	244.029	164.071	245.036	C9H11NO5S	[M-H]-	N-(sulfonyl)phenylalanine	Amino acids and derivatives	Amino acids and derivatives	-	3	65840.9	35619.9	60852	796835	900373	744877	74096.4	141363	152188	308767	550740	190602	298003	376114	289422	-
Zbqn000955	294.082	132.03	295.09	C10H17NO9	[M-H]-	N-Acetoxy-glucosyl-alanine	Amino acids and derivatives	Amino acids and derivatives	-	3	37615.5	68715.5	52346.7	68120	61406.3	62960.4	43022.7	33043.2	32666.5	45336.7	47764	45253.2	61412.8	73338.6	45251	-
mws0677	219.113	160.076	218.106	C12H14N2O2	[M+H]+	N-Acetyl-5-hydroxytryptamine	Alkaloids	Plumerane	1210-83-9	3	29353.6	44500	40559.4	59637.4	53800	64382.8	39229.9	22472.4	38857.5	35035.8	57746.5	60590	47023.3	54552.5	35740.7	C00978
mws2608	222.097	84.0451	221.09	C8H15NO6	[M+H]+	N-Acetyl-D-galactosamine	Others	Saccharides	1811-31-0	3	95704.4	178701	277195	399358	302043	411264	958004	1.17777e+06	1.03374e+06	506584	472832	133437	228039	270258	304737	C01132
pme2755	222.097	138.055	221.09	C8H15NO6	[M+H]+	N-Acetyl-D-glucosamine	Others	Saccharides	7512-17-6	3	785649	1.5362e+06	1.32267e+06	2.8816e+06	2.35731e+06	2.16278e+06	7.54622e+06	7.13162e+06	6.58683e+06	2.77978e+06	1.94308e+06	963388	2.30038e+06	2.19601e+06	2.17314e+06	C00140
pmb3079	300.049	96.9696	301.056	C8H16NO9P	[M-H]-	N-Acetyl-D-glucosamine-1-phosphate	Others	Saccharides	6866-69-9	3	361404	282000	238866	299436	368000	294166	387491	222521	367227	191034	254511	230464	336938	280895	239579	C04256
mws4174	222.097	138.055	221.09	C8H15NO6	[M+H]+	N-Acetyl-D-mannosamine	Others	Saccharides	7772-94-3	3	256700	355411	435973	1.01822e+06	712653	754680	1.79439e+06	2.04305e+06	2.41093e+06	785139	688736	358898	480142	594277	514317	C00645
MWS4471	173.057	58.0297	174.064	C6H10N2O4	[M-H]-	N-Acetyl-L-Asparagine	Amino acids and derivatives	Amino acids and derivatives	4033-40-3	3	160785	135000	123168	87525.2	54700	59996.8				22385.2	17628.3	23042.9	83585.4	55340.5	53379.9	-
pme2559	174.041	88.0404	175.048	C6H9NO5	[M-H]-	N-Acetyl-L-Aspartic Acid	Amino acids and derivatives	Amino acids and derivatives	997-55-7	3	90232.2	76854.7	97392.4	200511	149257	245215	168585	153924	94020.7	125716	124253	209873	133755	138092	133742	C01042
pmb2591	245.093	203.084	246.1	C13H14N2O3	[M-H]-	N-Acetyl-L-Tryptophan	Amino acids and derivatives	Amino acids and derivatives	1218-34-4	3	99835.1	213535	196552	71082.4	228377	171875	326597	349868	367993	178050	194472	212995	237737	311095	361776	-
Zbqn004590	206.082	164.071	207.089	C11H13NO3	[M-H]-	N-Acetyl-L-phenylalanine	Amino acids and derivatives	Amino acids and derivatives	2018-61-3	3	3.67413e+06	2.87597e+06	3.49325e+06	5.77761e+06	6.90021e+06	5.66998e+06	3.08036e+06	2.90173e+06	3.38527e+06	3.64109e+06	3.87411e+06	4.89733e+06	3.82238e+06	3.83123e+06	3.97169e+06	C03519
pme3382	160.061	98.0237	161.069	C6H11NO4	[M-H]-	N-Acetyl-L-threonine	Amino acids and derivatives	Amino acids and derivatives	17093-74-2	3	63438.4	73254.1	76302.4	53551.6	50690.7	42568.1	42625.4	47080.2	50892.2	98393.2	47599.6	68468.8	59204.2	71216.3	59904.8	-
ZbWn002006	158.082	116.078	159.089	C7H13NO3	[M-H]-	N-Acetyl-L-valine	Amino acids and derivatives	Amino acids and derivatives	96-81-1	3	359810	396356	360764	195962	421823	234257	285861	309073	264120	256528	268077	452429	527336	384309	390398	-
Zmtn001624	188.035	144.046	189.043	C10H7NO3	[M-H]-	N-Acetylisatin	Alkaloids	Plumerane	574-17-4	3	32173.8	22800	28729.3				74892.3	76239.9	61481.8	25763.7	43941.5	26750.9	48608.5	42341.9	45937.3	C02172
pme2693	131.118	114.091	130.111	C6H14N2O	[M+H]+	N-Acetylputrescine	Alkaloids	Alkaloids	18233-70-0	3	30953.9	34004.1	50715.2	56215.2	64267.2	79620.9	38121.2	33979.3	40844.2	32338.5	26823.3	56147.8	171367	148297	180587	C02714
pmp001287	120.08	103.05	119.073	C8H9N	[M+H]+	N-Benzylmethylene isomethylamine	Alkaloids	Alkaloids	-	1	1.99871e+07	1.94761e+07	2.56371e+07	1.80632e+07	1.71215e+07	18413098	1.38437e+07	1.29214e+07	9.76701e+06	1.34072e+07	2.2937e+07	2.51677e+07	1.70468e+07	1.55398e+07	1.58842e+07	-
pmb0323n	249.124	135.046	250.132	C13H18N2O3	[M-H]-	N-Caffeoylputrescine	Alkaloids	Phenolamine	29554-26-5	3										113052	156961	131306	30345.9	35743.2	38480.9	C03002
MWS00204g	104.07	58.07	103.063	C4H9NO2	[M+H]+	N-Ethylglycine*	Amino acids and derivatives	Amino acids and derivatives	627-01-0	3	6.24943e+06	7.35524e+06	9.17125e+06	9.49406e+06	9.25097e+06	1.15637e+07	1.14745e+07	9.34948e+06	1.18658e+07	8.4229e+06	8.6794e+06	9.89989e+06	8.39775e+06	8.85255e+06	8.83449e+06	-
pmb0496	307.176	177.055	306.169	C15H22N4O3	[M+H]+	N-Feruloylagmatine	Alkaloids	Phenolamine	-	3	23018.4	26752.8	42201.6		21971.7			17327.5		111994	20255	33139	40538.3	41477	48132.7	C18325
Lmlp003161	265.155	177.062	264.147	C14H20N2O3	[M+H]+	N-Feruloylputrescine	Alkaloids	Phenolamine	501-13-3	1	140176	128849	249883	772507	1.34106e+06	1.12166e+06	132204	201850	193561	168196	188134	472073	370249	337122	458051	C10497
mws0736	189.12	86.1	188.116	C8H16N2O3	[M+H]+	N-Glycyl-L-leucine*	Amino acids and derivatives	Amino acids and derivatives	869-19-2	1	6.20882e+06	4.83814e+06	6.2579e+06	1.84029e+07	1.59092e+07	8.74471e+06	6.74136e+06	8.65965e+06	8.31827e+06	8.05939e+06	8.33996e+06	1.24146e+07	8.32517e+06	9.37686e+06	9.7751e+06	C02155
MWSmce338	146.08	70.065	145.074	C6H11NO3	[M+H]+	N-Hydroxypipecolic acid	Alkaloids	Piperidine alkaloids	115819-92-6	3	94306.1	66265.2	96320.2	139044	63241.5	66669.1	123885	126451	96545.6	77751.2	68366	169534	77753.7	83909.1	119016	-
Zahp011321	228.23	228.24	227.225	C14H29NO	[M+H]+	N-Isobutyl Decanamide	Alkaloids	Alkaloids	73785-31-6	2	321574	348000	446163	439349	410000	460114	420512	406692	433639	438796	387346	395885	404959	406298	426826	-
MW0108833	148.06	84.04	147.053	C5H9NO4	[M+H]+	N-Methyl-D-aspartic acid*	Amino acids and derivatives	Amino acids and derivatives	6384-92-5	1	3.30663e+06	2.95042e+06	4.97017e+06	2.01068e+07	2.25082e+07	1.84124e+07	4.60642e+06	5.22591e+06	5.64689e+06	3.1684e+06	1.49624e+06	1.66835e+06	4.5117e+06	3.60371e+06	7.55266e+06	C12269
Yalp000545	130.09	84.08	129.079	C6H11NO2	[M+H]+	N-Methyl-L-proline*	Amino acids and derivatives	Amino acids and derivatives	475-11-6	1	1.10509e+07	3800000	5.50282e+06	2.0434e+07	21300000	8.38869e+06	1.72059e+07	9.13549e+06	6.38131e+06	9.12298e+06	5.94838e+06	1.07502e+07	1.42757e+07	1.49647e+07	1.40079e+07	C22223
Lmqp000427	146.081	82.0656	145.074	C6H11NO3	[M+H]+	N-Methyl-Trans-4-Hydroxy-L-Proline	Amino acids and derivatives	Amino acids and derivatives	4252-82-8	3	79565.9	71700	77751	158011	128000	232888	160287	107422	113040	120637	120634	129926	88003.2	117919	90482	-
Qagp003587	219.15	131.05	218.142	C13H18N2O	[M+H]+	N-Monocinnamoylputrescine	Alkaloids	Phenolamine	-	3	55922.7	308492	110282	112397	360778	110734	99650.1	142109	72766.5	546621	361861	1.03644e+06	226756	301620	264664	-
Zmjp000182	189.13	70.07	188.127	C7H16N4O2	[M+H]+	N-Monomethyl-L-arginine*	Amino acids and derivatives	Amino acids and derivatives	17035-90-4	1	5.29665e+06	5.93829e+06	7.30019e+06	5.07885e+06	1.96402e+06	4.47428e+06	5.44778e+06	1.63457e+06	926591	919427	1.10184e+06	1.31633e+06	3.22748e+06	2.69347e+06	2.82075e+06	C03884
mws0983	326.31	62.06	325.298	C20H39NO2	[M+H]+	N-Oleoylethanolamine	Alkaloids	Alkaloids	111-58-0	1	5.39436e+06	8430000	1.03674e+07	2.37914e+06	3310000	1.8154e+06	690101	659896	795349	1.14374e+07	1.46465e+07	2.14294e+07	5.45894e+06	4.88484e+06	6.53911e+06	C20792
Zbqn000412	160.061	88.04	161.069	C6H11NO4	[M-H]-	N-alanicacidalkyl-alanine	Amino acids and derivatives	Amino acids and derivatives	-	3	30694.1	26000	17896.4	30037.2	23100	32997.6	5166.2	13816.7	22801.6				24514	20760.9	22214.3	-
Smcp000882	328.13	310.12	327.132	C15H21NO7	[M+H]+	N-benzoyl-2-aminoethyl-β-D-glucopyranoside	Alkaloids	Alkaloids	-	1	1.10913e+06	673564	1.671e+06	565775	748717	901758	339875	70291.3	57015.1	797374	984370	492267	635921	521801	687540	-
HJKP000649	136.07	91.05	135.068	C8H9NO	[M+H]+	N-benzylformamide	Alkaloids	Alkaloids	6343-54-0	1	448930	575557	471466	1.02548e+06	1.39086e+06	884622	1.04789e+06	657616	612602	316285	536027	564446	424490	503690	463359	C15561
Zbqn003748	216.088	130.086	217.095	C9H15NO5	[M-H]-	N-malonylleucine	Amino acids and derivatives	Amino acids and derivatives	-	3	1.58096e+06	2.73503e+06	2.49263e+06	1.00597e+06	1.58962e+06	999058	2.38955e+06	2.46342e+06	2.1687e+06	1.68268e+06	1.48872e+06	3.17049e+06	1.76311e+06	2.68479e+06	2.25272e+06	-
ZbWp002423	180.1	120.08	179.095	C10H13NO2	[M+H]+	N-methylphenylalanine	Amino acids and derivatives	Amino acids and derivatives	-	3	140580	109303	140403	410031	424368	498529	104091	95027.5	82646.3	112856	173298	235221	162750	103440	195471	-
pmb2893	291.146	119.05	292.154	C14H20N4O3	[M-H]-	N-p-Coumaroylhydroxyagmatine	Alkaloids	Phenolamine	-	3	22468.2	36800	22465.5	31456.5	21200	24272.1	14383.2	23355.9	16774.6	30550.5	27871	44934	18876.6	30929.4	26099.6	-
Zmyn000155	173.105	131.083	174.1	C7H14N2O3	[M-H]-	N-α-Acetyl-L-ornithine	Amino acids and derivatives	Amino acids and derivatives	6205-08-9	3	7.12495e+06	7.25454e+06	6.39257e+06	3.76228e+06	1.81438e+06	3.25969e+06	4.42562e+06	962007	1.02724e+06	1.04323e+06	1.2261e+06	1.35118e+06	4.37216e+06	3.71268e+06	3.43841e+06	C00437
Lmcp002302	312.13	180.09	311.123	C12H17N5O5	[M+H]+	N6-(2-Hydroxyethyl)adenosine*	Nucleotides and derivatives	Nucleotides and derivatives	4338-48-1	1	1.45151e+06	1.46115e+06	2.23314e+06	2.37269e+06	2.84696e+06	2.97147e+06	1.13536e+06	1.38671e+06	1.09166e+06	1.63709e+06	1.92071e+06	1.80822e+06	1.67407e+06	1.73133e+06	1.60062e+06	-
pme0122	189.123	126.091	188.116	C8H16N2O3	[M+H]+	N6-Acetyl-L-lysine	Amino acids and derivatives	Amino acids and derivatives	692-04-6	3	256620	307739	297034	210084	187598	175142	277404	86986.4	135897				386697	395852	354463	C02727
pme2060	204.124	136.061	203.117	C10H13N5	[M+H]+	N6-Isopentenyladenine	Nucleotides and derivatives	Nucleotides and derivatives	2365-40-4	3	254469	12849.8	144685	116266	94690.1	77693	50732.3	54990.6	55328.1	20668.1	7617.7	42558.4	60892.2	67234.1	77735.6	C04083
Wcfp002357	413.14	162.04	412.134	C15H20N6O8	[M+H]+	N6-Threonylcarbamoyladenosine	Nucleotides and derivatives	Nucleotides and derivatives	24719-82-2	1	662039	489000	723731	1.26404e+06	1190000	1.51626e+06	467916	640738	799727	488825	939345	844794	645967	701078	618574	-
MWS4354	282.12	150.08	281.112	C11H15N5O4	[M+H]+	N6-methyladenosine	Nucleotides and derivatives	Nucleotides and derivatives	1867-73-8	1	456504	354951	633648	742155	697550	733892	427813	364776	363666	457421	594276	513522	516949	563947	523497	-
pmb0197	298.115	166.072	297.107	C11H15N5O5	[M+H]+	N7-Methylguanosine	Nucleotides and derivatives	Nucleotides and derivatives	20244-86-4	3	101579	135805	162077	197722	219522	207739	82247	102380	51841.5	120004	129475	164210	132614	117361	131670	C20674
NK10251888	203.15	70.0653	202.143	C8H18N4O2	[M+H]+	NG,NG-Dimethyl-L-arginine*	Amino acids and derivatives	Amino acids and derivatives	30315-93-6	3	1.09748e+06	1.28551e+06	1.31061e+06	1.78956e+06	1.69489e+06	1.34748e+06	1.22564e+06	820389	818008	846564	1.05078e+06	1.13427e+06	1.363e+06	1.0256e+06	922454	C03626
MWSHY0017	273.08	153.02	272.068	C15H12O5	[M+H]+	Naringenin (5,7,4'-Trihydroxyflavanone)*	Flavonoids	Flavanones	480-41-1	1	254779	128615	323707	5.85599e+06	4.41152e+06	4.3934e+06	325282	421062	276989	1.5437e+06	881785	1.9142e+06	1.67251e+06	1.55487e+06	1.57374e+06	C00509
pme2960	273.08	153.02	272.068	C15H12O5	[M+H]+	Naringenin chalcone; 2',4,4',6'-Tetrahydroxychalcone*	Flavonoids	Chalcones	73692-50-9	1	264447	153631	340181	5.87475e+06	4.66193e+06	4.51393e+06	352362	439888	322911	1.64925e+06	944409	1.95674e+06	1.6232e+06	1.79702e+06	1.7057e+06	C06561
HJN087	433.12	271.06	434.121	C21H22O10	[M-H]-	Naringenin-4'-O-glucoside*	Flavonoids	Flavanones	-	1	116941	190638	273900	4.09168e+07	3.82657e+07	3.08644e+07	800029	1.04291e+06	904429	6.83086e+06	5.59133e+06	3.17693e+06	1.52266e+07	1.47457e+07	1.54692e+07	-
mws0046	579.172	271.062	580.179	C27H32O14	[M-H]-	Naringenin-7-O-Neohesperidoside(Naringin)*	Flavonoids	Flavanones	10236-47-2	3	559414	422410	547800	567880	374047	301969	462353	420919	367661	254462	527385	311650	470295	440781	658310	C09789
mws1066	579.172	271.061	580.179	C27H32O14	[M-H]-	Naringenin-7-O-Rutinoside(Narirutin)*	Flavonoids	Flavanones	14259-46-2	3	366817	235210	422950	202419	169580	155880	352746	307369	262423	224468	240958	235192	378654	232332	389011	C09793
mws1179	433.11	271.07	434.121	C21H22O10	[M-H]-	Naringenin-7-O-glucoside (Prunin)	Flavonoids	Flavanones	529-55-5	1	231313	160249	243478	4.66363e+07	3.60546e+07	3.36662e+07	569380	967577	906264	6.49913e+06	4.32051e+06	3.6491e+06	1.21478e+07	1.51981e+07	1.48824e+07	C09099
pme1816	353.09	191.06	354.095	C16H18O9	[M-H]-	Neochlorogenic acid (5-O-Caffeoylquinic acid)*	Phenolic acids	Phenolic acids	906-33-2	1	1.12203e+06	362616	543915	460041	508328	396320	137453	117712	90832.8	68280.5	136629	35297.7	315382	274466	269508	C17147
WaYn005089	447.13	285.077	448.137	C22H24O10	[M-H]-	Neosakuranin	Flavonoids	Flavanones	-	3	114476	86031.7	123052	411756	506994	498208	83383.8	118736	90306.3	228468	161775	152921	175548	188322	227109	-
Hmgp002148	479.12	317.06	478.111	C22H22O12	[M+H]+	Nepetin-7-O-alloside*	Flavonoids	Flavones	-	1	2.12171e+07	1.88656e+07	2.04645e+07	5.37186e+07	5.38323e+07	3.87494e+07	1.08298e+07	1.77607e+07	1.18085e+07	3.10562e+07	3.12854e+07	2.29747e+07	3.5797e+07	3.81239e+07	3.69485e+07	-
Hmgp002036	479.12	317.06	478.111	C22H22O12	[M+H]+	Nepetin-7-O-glucoside(Nepitrin)*	Flavonoids	Flavones	569-90-4	1	6.66564e+06	1.47143e+07	1.76517e+07	5.5121e+07	7.38618e+07	3.5636e+07	2.09521e+07	1.6e+07	1.9603e+07	2.89292e+07	2.90294e+07	2.6359e+07	5.41978e+07	3.74882e+07	3.13161e+07	-
mws1375	304.15	185.093	303.143	C12H21N3O6	[M+H]+	Nicotianamine	Alkaloids	Alkaloids	34441-14-0	3	199924	527888	708119	856481	1.06837e+06	753009	599114	512537	517925	519348	541473	613299	658578	739792	776155	C05324
mws0133	123.06	80.05	122.048	C6H6N2O	[M+H]+	Nicotinamide	Others	Vitamin	98-92-0	3	109110	51140.2	96012.3	139812	170714	114688	130872	127853	144517	63996.1	99627.1	68586.7	164583	146940	125711	C00153
pma3101	256.082	124.039	256.082	C11H14NO6+	[M]+	Nicotinate D-ribonucleoside	Others	Vitamin	17720-18-2	3	1.47989e+06	842994	1.74477e+06	2.13446e+06	2.42124e+06	2.31714e+06	1.54094e+06	1.92146e+06	1.68075e+06	1.91206e+06	2.11457e+06	1.73845e+06	2.40078e+06	2.18918e+06	1.74146e+06	C05841
MWSmce016	138.05	78.03	137.048	C7H7NO2	[M+H]+	Nicotinic Acid Methyl Ester(Methyl Nicotinate)	Alkaloids	Pyridine alkaloids	93-60-7	1	392619	573653	637171	157906	288591	1.39146e+06	528846	344203	360811	778523	629495	1.09448e+06	710326	829435	641462	-
pmb0530	664.116	136.062	663.109	C21H27N7O14P2	[M+H]+	Nicotinic acid adenine dinucleotide	Nucleotides and derivatives	Nucleotides and derivatives	53-84-9	3	63970.2	52862.6	75073.4	240077	134783	218538	51308.2	25237.6	33255.6	80128.7	60797.7	58427.1	116133	131673	103867	C00003
Hmlp004943	625.177	317.07	624.169	C28H32O16	[M+H]+	Nitensoside B	Lignans and Coumarins	Coumarins	-	3	2.65627e+06	2.48718e+06	2.34396e+06	5.88798e+06	7.02055e+06	4.91462e+06	1.59358e+06	2.06434e+06	1.53189e+06	3.10381e+06	2.87154e+06	3.32948e+06	3.93341e+06	4.6164e+06	3.87073e+06	-
MWSslk171	407.134	227.073	408.142	C20H24O9	[M-H]-	Nodakenin	Lignans and Coumarins	Coumarins	495-31-8	3	54402.9	20000	25666.5	151906	58400	64671.3				11329.3	21621.8	286072	24705.3	53409.5	44373	C09279
Lmhp001671	355.1	163.04	354.095	C16H18O9	[M+H]+	Noreugenin-7-O-glucoside*	Others	Others	-	1	1.40266e+06	800818	1.67588e+06	3.99904e+06	4.03411e+06	4.11387e+06	770708	588352	702383	975342	722504	620674	1.83952e+06	1.44684e+06	2.11102e+06	-
Hmln101664	697.24	535.18	698.242	C32H42O17	[M-H]-	Nortrachelogenin-4'-O-gentiobioside	Lignans and Coumarins	Lignans	-	3	29213.7			70095.2	26350.6	64229.1	10801.8	11335.2	30749.5	22686.5	108926	71182.9	43552	24252.8	46737.1	-
Hmln002100	535.183	373.134	536.189	C26H32O12	[M-H]-	Nortrachelogenin-4-O-glucoside	Lignans and Coumarins	Lignans	33464-78-7	3	167023	137000	136872	56038.6	100000	61546.5		71564.3		84054.7	114241	143338	107779	67549.8	96999.7	-
Laxp003721	437.15	107.05	436.137	C21H24O10	[M+H]+	Nothofagin	Flavonoids	Chalcones	11023-94-2	3	280415	365730	513715	273815	376587	289992	1.00475e+06	910478	628588	463487	406995	393881	411654	503266	443393	-
MWS201054	162.076	56.0503	161.069	C6H11NO4	[M+H]+	O-Acetyl-L-homoserine	Amino acids and derivatives	Amino acids and derivatives	250736-84-6	3	174932	108507	176619	149544	167489	252134	125595	97401.7	111070	93985.2	65802.5	96567	159907	113311	80314.2	-
mws1050	148.06	88.0393	147.053	C5H9NO4	[M+H]+	O-Acetylserine	Amino acids and derivatives	Amino acids and derivatives	5147-00-2	3	185982	207000	212953	142495	149000	139667	175717	152248	187574	240930	191488	272028	210521	197015	236754	C00979
pmb2819	665.193	218.1	666.201	C27H38O19	[M-H]-	O-Caffeoyl maltotriose	Phenolic acids	Phenolic acids	-	3	16616	14212	22433.7	7556.04	6789.05	9068.8	11385.8	8406.59	3776.7	17451.5	7556.64	16455.9	17947.2	10437.5	9942.57	-
pmb1754	184.073	125.001	184.073	C5H15NO4P+	[M]+	O-Phosphocholine	Alkaloids	Alkaloids	107-73-3	3	558629	399836	640524	3.28241e+06	1.7466e+06	2.56633e+06	962586	555670	783625	590354	563975	304211	924083	781255	771953	C00588
mws0704	140.012	78.9591	141.019	C2H8NO4P	[M-H]-	O-Phosphorylethanolamine	Alkaloids	Alkaloids	1071-23-4	3	81202.8	53700	102901	65041	72500	110196	62812.1	55829.9	91108.4	41695	61627.7	62340.8	105727	102558	76994.3	C00346
MWS20633g	262.05	216.04	261.04	C9H12NO6P	[M+H]+	O-phosphate-L-tyrosine	Amino acids and derivatives	Amino acids and derivatives	21820-51-9	3	112308	190000	180404	294617	168000	304818	159781	74144.9	87110.7	297564	270782	211229	185174	187475	179833	C06501
Zahp013600	282.278	69.0703	281.272	C18H35NO	[M+H]+	Octadec-2-enamide*	Alkaloids	Alkaloids	-	1	1.09286e+06	1.69543e+06	1.45445e+06	1.0762e+06	1.74696e+06	724598	1.59678e+06	2.30401e+06	3.87607e+06	2.48753e+06	4.15076e+06	726889	1.76203e+06	1.95042e+06	3.05307e+06	-
Lmyn012331	281.25	281.25	282.256	C18H34O2	[M-H]-	Octadec-6-enoic acid; Petroselinic acid*	Lipids	Free fatty acids	593-39-5	1	3.98097e+07	3.98986e+07	3.31033e+07	1.61629e+07	2.05891e+07	1.60923e+07	1.67168e+07	1.77399e+07	1.78866e+07	2.94571e+07	3.00649e+07	3.78112e+07	3.42087e+07	2.4483e+07	2.42077e+07	C08363
Wccp011838	282.28	69.07	281.272	C18H35NO	[M+H]+	Octadec-8-enamide*	Alkaloids	Alkaloids	-	1	1.18749e+06	1760000	1.51137e+06	1.01834e+06	1690000	639612	1.52462e+06	2.51205e+06	3.89809e+06	2.56262e+06	3.83708e+06	821850	1.70256e+06	1.97318e+06	2.72853e+06	-
pmb1650	279.232	149.132	278.225	C18H30O2	[M+H]+	Octadeca-11,13,15-trienoic acid	Lipids	Free fatty acids	25575-00-2	3	1.75549e+07	1.8651e+07	1.6402e+07	1.83763e+07	1.80265e+07	1.8163e+07	1.90631e+07	1.78203e+07	1.80776e+07	1.74924e+07	1.70326e+07	17015925	1.69619e+07	1.84112e+07	1.78025e+07	-
Wcdp010708	263.24	81.07	262.23	C18H30O	[M+H]+	Octadeca-2,9,12,15-tetraen-1-ol	Others	Others	-	1	797221	251000	417007	1.76334e+06	1800000	1.96733e+06	861064	784512	825013	542364	399563	325083	1.02708e+06	1.02563e+06	1.08346e+06	-
Wcdp009119	279.23	81.07	278.225	C18H30O2	[M+H]+	Octadeca-9,12,15-trienoic acid	Lipids	Free fatty acids	28290-79-1	1	1.4836e+07	30400000	3.91892e+07	1.38413e+07	17100000	1.9626e+07	6.1431e+06	7.76737e+06	9.61846e+06	1.91526e+07	1.69222e+07	2.20284e+07	1.7905e+07	1.95231e+07	1.84189e+07	-
Zahp012577	280.26	81.07	279.256	C18H33NO	[M+H]+	Octadecadienamide	Alkaloids	Alkaloids	-	1	296990	525665	423656	361471	461652	230412	531823	833960	1.37283e+06	774717	1.10471e+06	163772	562011	591116	666191	-
Lmyn008503	143.11	143.11	144.115	C8H16O2	[M-H]-	Octanoic acid	Lipids	Free fatty acids	124-07-2	3	12129	12354.8	6604.44	38293	11921.6	48472.2	44320.2	136017	69015.1	7594.06	32809.1	7776.01	48284.2	29426	35352	C06423
Zmgp004436	509.13	347.08	508.122	C23H24O13	[M+H]+	Okanin-4'-(6''-O-acetyl)glucoside*	Flavonoids	Chalcones	-	1	691226	383347	460462	1.70725e+06	1.43416e+06	2.40643e+06	1.12604e+06	820847	371516	1.34025e+06	2.38632e+06	3.08068e+06	959885	1.29591e+06	1.10271e+06	-
Cmxp004324	537.125	289.072	536.117	C24H24O14	[M+H]+	Okanin-4'-O-(6''-O-malonyl)glucoside	Flavonoids	Chalcones	-	3	12105.4	13350.5	23232.9	42422.8	29290.2	47375.6				66642.8	13984.6	45442.1	32312.3	33625.5	22626.5	-
Cmxp003975	451.12	289.07	450.116	C21H22O11	[M+H]+	Okanin-4'-O-glucoside(Marein)*	Flavonoids	Chalcones	535-96-6	1	85057.5	92801.9	117818	9.61778e+06	1.11852e+07	8.83763e+06	1.14712e+06	1.48534e+06	1.33003e+06	5.07603e+06	2.80878e+06	2.39999e+06	5.22472e+06	6.98436e+06	4.27804e+06	-
YC512118	282.28	247.24	281.272	C18H35NO	[M+H]+	Oleamide (9-Octadecenamide)	Others	Others	301-02-0	1	46481	75200	61115.1	40638.7	76300	26758.2	75001.1	107819	177975	105633	172222	30686.7	82715.3	84290.2	134449	C19670
pmf0395	283.263	121.101	282.256	C18H34O2	[M+H]+	Oleic acid	Lipids	Free fatty acids	112-80-1	3	32337.2	47841.5	44794.4	34286.5	52284.2	25156.3	55371.2	72250.7	115534	78921.6	117093	27201.1	56155.8	60874.2	87955.8	C00712
Lhmp121010	419.17	205.09	418.163	C22H26O8	[M+H]+	Olivil Monoacetate	Lignans and Coumarins	Lignans	1016974-78-9	1	356367	375268	257864	301895	197545	278572	54693.3	208210	134108	159231	604737	560301	251852	205051	207167	-
Lmnn102709	537.197	195.065	538.205	C26H34O12	[M-H]-	Olivil-4'-O-glucoside	Lignans and Coumarins	Lignans	76880-93-8	3	25812.4	64015	68140.2	36136.2	46771.9	102060	14460.7	19619.4	10396.6	46456.8	45433	25988.5	18591.3	35269.4	23750.2	-
pmn001368	699.251	537.197	700.258	C32H44O17	[M-H]-	Olivil-4,4'-Di-O-glucoside	Lignans and Coumarins	Lignans	-	3	37439.3	58547.3	36623.4	36648.8	26962.1	75808.2	14398.3	23044.6	7713.85	27005.5	35521.5	24110.6	22174.3	16289.9	36474.1	-
Zbjp003179	581.15	449.107	580.143	C26H28O15	[M+H]+	Orientin-7-O-arabinoside	Flavonoids	Flavones	-	3				11230.8	21965.1	40814.8							8930.95	23440.8	20667.1	-
Qazn004023	639.192	161.025	640.2	C29H36O16	[M-H]-	Orobanchoside	Phenolic acids	Phenolic acids	-	3	21461.8	16200	25654.4		15300		39549.2	34332.2	30532	32069.6	22533.3	41651.8	22534.2	38164.2	21380.8	-
MWSHY0040	433.11	271.06	432.106	C21H20O10	[M+H]+	Oroxin A	Flavonoids	Flavones	57396-78-8	3	43526.8			52076.4	66282.7	77756.2	42433.1	28486.1	30316.5	47786.7	48200.1	34979.5	52867.7	53410.6	37108.6	-
Smnn002694	431.15	149.05	432.163	C19H28O11	[M-H]-	Osmanthuside H[2-(4-Hydroxyphenyl)ethyl-β-D-apiosyl-(1→6)-β-D-glucoside]	Phenolic acids	Phenolic acids	149155-70-4	3	46688.5	32973.9	35913.8	91444.8	117066	67472.4	123375	83070.1	79108.2	299989	68798.3	104502	119848	107923	86641.6	-
MWS0132	611.148	306.074	612.152	C20H32N6O12S2	[M-H]-	Oxiglutatione	Amino acids and derivatives	Amino acids and derivatives	27025-41-8	3	52361.7	11900	21610.2	8269.34	24000	8267.51							17240.9	18758.2	13793.5	C00127
Lcyp000680	449.15	287.09	448.137	C22H24O10	[M+H]+	Padmakastin	Flavonoids	Isoflavones	-	3				976725	453066	637891				97225.8	13114.3	16991.9	179446	139789	178972	-
pme2827	239.238	223.242	240.245	C16H32O	[M-H]-	Palmitaldehyde	Lipids	Free fatty acids	629-80-1	3	9.34195e+06	9.85384e+06	1.00115e+07	8.35539e+06	8.38783e+06	9.37737e+06	1.00234e+07	1.02182e+07	1.04231e+07	9.4871e+06	1.01628e+07	9.71614e+06	2.13983e+07	2.25398e+07	2.11923e+07	C00517
MWS0618	204.124	71.0509	205.131	C9H19NO4	[M-H]-	Pantothenol	Others	Alcohol compounds	16485-10-2	3	33597	38200	41140.8	9409.56	20400	16455.9	6588.49	11297.4	9728.99	38287.5	26444.3	36248.2	11757.6	18246	21208.3	-
Sazp001178	418.17	272.11	417.163	C18H27NO10	[M+H]+	Passicapsin	Alkaloids	Isoquinoline alkaloids	-	3	49602.1	66706.4	50197.2	32875.4	18510.2	39379.7	138455	163698	165516	118314	29724.7	15173.1	34383	74598.3	61855.1	-
Hmgp001888	641.17	317.06	640.164	C28H32O17	[M+H]+	Patuletin-3-O-rutinoside	Flavonoids	Flavonols	-	1	48023	57149.3	32736.5	173786	139318	153515	39093.8	43585.3	51381.9	76517.5	92917	55664.5	82624	75414.8	75469.6	-
Hmgp002080	641.17	317.06	640.164	C28H32O17	[M+H]+	Patuletin-7-O-rutinoside	Flavonoids	Flavonols	-	1	40384.8	46222.5	45716.5	186900	133875	177112	51131.2	57742.3	61222.2	48984.8	65309.8	87442	75009.5	80544.3	66400.3	-
Zbsp002256	579.17	271.06	579.171	C27H31O14+	[M]+	Pelargonidin-3-O-rutinoside	Flavonoids	Anthocyanidins	-	3	4.85367e+07	38800000	5.23561e+07	5.53336e+07	63400000	6.01474e+07	6.44094e+07	5.98352e+07	5.94043e+07	7.1274e+07	5.47561e+07	6.13902e+07	7.0001e+07	7.005e+07	7.23422e+07	C12644
mws0359	241.217	241.218	242.225	C15H30O2	[M-H]-	Pentadecanoic Acid	Lipids	Free fatty acids	1002-84-2	3	152336	146679	119279	133022	153707	170456	143287	204298	255630	129161	136535	130977	237804	201552	190482	C16537
Zasn010461	269.249	269.249	270.256	C17H34O2	[M-H]-	Pentadecanoic acid,14-methyl-,methyl ester	Others	Others	5129-60-2	3	1.1205e+06	984873	871642	317900	598749	480760	212582	340197	378251	712878	1.29364e+06	1.09936e+06	954668	333516	747099	-
mws1454	477.14	315.086	478.147	C23H26O11	[M-H]-	Persicoside	Flavonoids	Flavanones	28978-03-2	3	25280.8	55200	33859.3	201066	189000	237721	41918.2	52837.6	34209.4	59882.7	39367.5	43170.5	77832.8	96337.6	77269.7	-
Qmjp011019	397.15	235.1	396.142	C19H24O9	[M+H]+	Petiolin E	Others	Others	-	3				3.60227e+06	3.29765e+06	5.6868e+06				419786	1.80663e+06	844694	1.04489e+06	932353	767553	-
Lmwp102713	265.11	173.06	264.1	C14H16O5	[M+H]+	Peucedanol	Lignans and Coumarins	Coumarins	-	1	217774	527277	525774	612144	674422	549293	125087	108082	100193	246228	358320	606823	551073	560933	561569	-
Hmqn004417	479.26	337.23	480.272	C26H40O8	[M-H]-	Pharboside A	Terpenoids	Ditepenoids	-	3	696273	1.49486e+06	1.20488e+06	93050.1	122808	192930	94031.4	126193	58289.3	230927	410450	605004	369554	377648	404732	-
Hmqn004297	479.26	337.23	480.272	C26H40O8	[M-H]-	Pharboside B	Terpenoids	Ditepenoids	-	3	701555	1.59391e+06	1.28083e+06	92373.6	127974	207500	98745.4	145163	66458.1	246136	419596	614230	371012	399056	407310	-
MWS201447	237.124	120.086	236.116	C12H16N2O3	[M+H]+	Phe-Ala	Amino acids and derivatives	Amino acids and derivatives	3918-87-4	3	230942	207997	237083	577318	571756	550735	179690	257466	304944	235953	194289	262523	394307	444553	428291	-
MW0155122	396.14	187.11	395.133	C17H21N3O8	[M+H]+	Phe-Asp-Asp	Amino acids and derivatives	Amino acids and derivatives	-	3	361743	403344	493418	561674	745637	774312	350116	225384	241498	348136	417864	550750	368434	402548	400118	-
MW0155177	432.19	106.06	431.18	C20H25N5O6	[M+H]+	Phe-Glu-His	Amino acids and derivatives	Amino acids and derivatives	-	3	526166	860701	892183	3.4105e+06	1.39516e+06	2.96096e+06	524503	458334	824986	922304	334883	181254	977225	731945	945021	-
MW0155214	450.21	209.08	449.206	C24H27N5O4	[M+H]+	Phe-His-Phe	Amino acids and derivatives	Amino acids and derivatives	-	3	145682	30431.5	105760	88549.5	38583.5	72226.3	38434	54350.6	36942.4				69255.5	81938	92337.9	-
MWS201483	279.13	120.08	278.127	C14H18N2O4	[M+H]+	Phe-Hyp	Amino acids and derivatives	Amino acids and derivatives	90965-82-5	2	38245.3	43969.9	72992.9	44031.7	63104.3	42301.6	25808.7	29136.2	33258.3	30199.5	49842.5	76373.3	34119.4	27468.7	39948.5	-
MWS201458	279.17	120.09	278.163	C15H22N2O3	[M+H]+	Phe-Ile	Amino acids and derivatives	Amino acids and derivatives	22951-94-6	1	119298	128169	234223	449528	560823	578121	110641	141374	233547	185660	224976	204758	538040	304273	491812	-
mws0636	313.155	166.086	312.147	C18H20N2O3	[M+H]+	Phe-Phe	Amino acids and derivatives	Amino acids and derivatives	2577-40-4	1		11230.8		22810.7	17628	36285.1	2998.99	11947	15573.7	6131.18	10213.2	11413.1	35817	46747.2	27207.1	-
MWS201478	253.12	120.09	252.111	C12H16N2O4	[M+H]+	Phe-Ser	Amino acids and derivatives	Amino acids and derivatives	16053-39-7	3	166670	152159	276542	715431	790092	903251	206309	193769	215243	224389	354737	198619	470015	519711	516032	-
MWS201442	267.135	120.081	266.127	C13H18N2O4	[M+H]+	Phe-Thr	Amino acids and derivatives	Amino acids and derivatives	51352-44-4	3	121102	92661.1	134933	273321	414770	367043	92113.5	94589.5	131714	121206	167828	89146.5	284981	300920	258114	-
MW0109142	265.15	120.08	264.147	C14H20N2O3	[M+H]+	Phe-Val	Amino acids and derivatives	Amino acids and derivatives	-	3	242303	228591	401400	1.11986e+06	1.09383e+06	1.15187e+06	263770	336287	407799	299799	455177	313621	706288	782702	755500	-
MW0155402	368.16	167.07	367.157	C17H25N3O4S1	[M+H]+	Phe-Val-Cys	Amino acids and derivatives	Amino acids and derivatives	-	3	72939.7	101222	167087	31917.5	32900.2	119457			15504.7	65648.2	70207.4	69306.6	147590	147002	149413	-
pmp000531	519.19	357.13	518.179	C26H30O11	[M+H]+	Phellamurin	Flavonoids	Flavanonols	52589-11-4	3	2.18284e+06	884574	1.95216e+06	9.34112e+06	5.20267e+06	8.21992e+06	1.28959e+06	2.15664e+06	1.34717e+06	1.16481e+06	3.89538e+06	1.15532e+06	2.70521e+06	3.0759e+06	2.53633e+06	C09808
Lacn005311	533.17	371.11	534.174	C26H30O12	[M-H]-	Phellatin	Flavonoids	Flavonols	-	3	75617.4	86800	58894.6	183132	106000	55407.6	50486	50423.2	42061.8	67176.9	77582.3	43562.6	42488.4	85596.7	73761.2	-
MWS1848	135.045	92.0274	136.052	C8H8O2	[M-H]-	Phenyl acetate	Phenolic acids	Phenolic acids	122-79-2	3	55584.3	30929.3	41746.2	22708.7	55608.4	38153.2	13259.4	30931.2	34114.8				58855.4	41348.3	41264.4	C00548
Hmhn003067	325.09	119.05	326.1	C15H18O8	[M-H]-	Phenylpropionic acid-O-β-D-glucopyranoside	Phenolic acids	Phenolic acids	-	1	1.45309e+06	781292	941288	923806	1.32226e+06	1.59877e+06	835549	412474	1.00557e+06	721826	2.45643e+06	592949	1.03949e+06	777931	1.09755e+06	-
mws0159	163.04	91.06	164.047	C9H8O3	[M-H]-	Phenylpyruvic acid	Organic acids	Organic acids	156-06-9	3	207331	155000	164334	70875.3	68000	90325.5	109902	162279	141843	103920	186287	87460.5	87473.2	109121	101861	C00166
pme1201	273.077	167.032	274.084	C15H14O5	[M-H]-	Phloretin	Flavonoids	Chalcones	60-82-2	1	27481.5	14800	6096.82	14749	12100	10411.5	73639	52449.1	46980.6	57517.1	30443.8	79381.5	70271.3	28992.2	37382.6	C00774
mws2118	435.13	167.04	436.137	C21H24O10	[M-H]-	Phloretin-2'-O-glucoside (Phlorizin)	Flavonoids	Chalcones	60-81-1	2	112212	64100.1	84373.4	53977.6	40191		64122.9	59063.4	100075	68315.1	83561.1	55687.1	71687.6	68501.5	59037.6	C01604
Zbpn005555	435.13	273.08	436.137	C21H24O10	[M-H]-	Phloretin-4'-O-glucoside (Trilobatin)*	Flavonoids	Chalcones	4192-90-9	2	1.12915e+06	602597	1.12266e+06	688533	493632	645394	1.18901e+06	1.37639e+06	1.07521e+06	1.17645e+06	947277	674008	749706	1.12574e+06	908529	-
Hmhn000927	287.08	125.02	288.084	C12H16O8	[M-H]-	Phloroglucinol-1-O-β-D-glucopyranoside	Phenolic acids	Phenolic acids	-	1	129399	86259.7	98490.7	1.89777e+06	1.68641e+06	1.16476e+06	616532	413661	316223	756300	383946	163339	907870	897365	725976	-
pme0282	165.019	77.0397	166.027	C8H6O4	[M-H]-	Phthalic acid	Phenolic acids	Phenolic acids	88-99-3	3	207299	221834	201081	41005.1	42951.1	55404.5	139734	132741	99499.7	97437.2	112542	108684	131643	86929.9	96163.8	C01606
pmp001285	149.02	65.04	148.016	C8H4O3	[M+H]+	Phthalic anhydride	Phenolic acids	Phenolic acids	85-44-9	1	2.12169e+07	2.31382e+07	2.49178e+07	2.47401e+07	2.38761e+07	2.53002e+07	2.58971e+07	2.35432e+07	2.51199e+07	2.46618e+07	2.4706e+07	2.38927e+07	2.40105e+07	2.5286e+07	2.44193e+07	-
Sazp004376	533.2	167.07	532.194	C27H32O11	[M+H]+	Phyllamyricoside C	Lignans and Coumarins	Lignans	-	3	2.14009e+06	1.42061e+06	1.19618e+06	1.9154e+06	989792	1.02735e+06	159029	315848	252978	1.3232e+06	898104	1.74512e+06	842615	642219	714623	-
Lmsn015919	658.854	482.926	659.861	C6H18O24P6	[M-H]-	Phytic acid	Organic acids	Organic acids	83-86-3	3	73853.6	70562.8	70840.8	51732.9	62799.8	57214.1	59222	57724.1	72547.4	69096.9	65900.4	77705.4	68723	33520.9	66208.1	C01204
mws2103	243.07	159.05	244.074	C14H12O4	[M-H]-	Piceatannol	Others	Stilbene	10083-24-6	1	60686	30812.1	30822.2							6475.83	5519.26	25217	98967.2	63871.7	52288.4	C05901
Zmhn001970	389.124	227.079	390.132	C20H22O8	[M-H]-	Piceid (3,4',5-Trihydroxystilbene-3-O-glucoside)*	Others	Stilbene	27208-80-6	3	282819	253000	411086	81418.6	120000	94066	150354	80324.6	71418.1	73356.6	63076.1	61656	43227.4	128585	87274.3	C10275
Lazn003564	597.22	375.14	598.226	C28H38O14	[M-H]-	Picraquassioside C	Lignans and Coumarins	Lignans	-	3	349837	701000	555548	372094	479000	438848	114894	148228	89364.4	362260	314699	300582	230813	349116	251514	-
Lmbn014696	301.217	301.217	302.225	C20H30O2	[M-H]-	Pimaric acid*	Terpenoids	Ditepenoids	127-27-5	1	214951	519869	187103	188138	152216	175424	213473	236981	204734	159537	196720	195861	213415	177381	196149	C09159
Lmyp004617	419.134	257.081	418.126	C21H22O9	[M+H]+	Pinocembrin-7-O-glucoside (Pinocembroside)	Flavonoids	Flavanones	75829-43-5	3				229179	138605	232066				41446.2	20487.1	23503.4	61173	65620.6	60482.7	-
HJN076	563.18	255.07	564.184	C27H32O13	[M-H]-	Pinocembrin-7-O-neohesperidoside*	Flavonoids	Flavanones	13241-31-1	1	108783	76510.3	100733	970223	876817	1.07977e+06	667621	1.03754e+06	600800	413719	365602	334445	442216	705210	590631	C09828
HJN079	563.18	255.07	564.184	C27H32O13	[M-H]-	Pinocembrin-7-O-rutinoside*	Flavonoids	Flavanones	118985-31-2	1	93140.8	77766.9	93131	984522	927706	1.13986e+06	685869	1.20864e+06	613314	330723	334447	431991	591098	551763	634726	-
mws0097	357.134	151.038	358.142	C20H22O6	[M-H]-	Pinoresinol*	Lignans and Coumarins	Lignans	487-36-5	1	1.29512e+06	2.72251e+06	2.16093e+06	285232	253774	433178	102470	123824	94725.6	394097	555055	563943	797508	744826	777172	C05366
pmn001378	519.19	357.14	520.194	C26H32O11	[M-H]-	Pinoresinol-4-O-glucoside	Lignans and Coumarins	Lignans	41607-20-9	1	1.0931e+06	4.03454e+06	1.84715e+06	1.27607e+06	1.00559e+06	1.81559e+06	444453	559477	402978	1.20549e+06	2.02195e+06	2.12661e+06	975822	1.29371e+06	827415	C17529
Hmmn007137	241.09	225.05	242.094	C15H14O3	[M-H]-	Pinostilbene; 3,4'-dihydroxy-5-methoxystilbene	Others	Stilbene	42438-89-1	1	427499	1040000	804653	87612.4	134000	145751	101933	76952.3	94486.1	174401	306460	279342	224395	226053	216420	-
Ysjp000315	130.1	56.05	129.079	C6H11NO2	[M+H]+	Pipecolic acid	Alkaloids	Piperidine alkaloids	535-75-1	3	2.78965e+06	2860000	2.16452e+06	4.56253e+06	4920000	3.03772e+06	3.26233e+06	2.28853e+06	1.96625e+06	2.05799e+06	2.26811e+06	2.26057e+06	3.02854e+06	3.04712e+06	2.86674e+06	-
pmb0782	86.0964	69.0698	85.0891	C5H11N	[M+H]+	Piperidine	Alkaloids	Piperidine alkaloids	110-89-4	3	1.2638e+06	1.83436e+06	1.77545e+06	2.49379e+06	2.43553e+06	2.43191e+06	2.12715e+06	1.99874e+06	1.27492e+06	1.05151e+06	1.59069e+06	1.50089e+06	1.48836e+06	1.6566e+06	1.38878e+06	C01746
mws1506	639.193	161.023	640.2	C29H36O16	[M-H]-	Plantamajoside	Phenolic acids	Phenolic acids	104777-68-6	3	23611.2	63100	29931.2	36474.9	41300	33132	64129.6	58727.3	64081.6	68651.5	82600.7	64366.2	45058.8	40196.9	44907.6	C10485
Qacp005015	495.15	333.1	494.142	C23H26O12	[M+H]+	Polygalaxanthone VI	Others	Others	-	3	394253	90743.3	231739	305909	312442	413029	169598	97386	107062	304933	2.34298e+06	544182	312442	242101	273066	-
MWS201414	230.115	70.0659	229.106	C9H15N3O4	[M+H]+	Pro-Asn	Amino acids and derivatives	Amino acids and derivatives	107856-82-6	3	467334	576339	682993	813753	849221	741403	481626	475679	366183	546501	554574	647588	578991	550790	548936	-
MWS201415	231.098	70.0659	230.09	C9H14N2O5	[M+H]+	Pro-Asp	Amino acids and derivatives	Amino acids and derivatives	85227-98-1	3	576248	635519	666299	737597	757247	681983	388896	378919	318203	367230	405761	570639	372603	346856	309850	-
MW0155813	344.18	72.08	343.174	C15H25N3O6	[M+H]+	Pro-Asp-Leu	Amino acids and derivatives	Amino acids and derivatives	-	3	194168	255456	319563	175458	377147	412596	108499	123131	75407	180824	116180	310888	197752	225575	210110	-
MW0155847	360.14	208.1	359.133	C14H21N3O8	[M+H]+	Pro-Glu-Asp	Amino acids and derivatives	Amino acids and derivatives	-	3	2.4451e+07	2.41526e+07	3.67556e+07	2.92894e+07	4.45752e+07	4.54898e+07	2.40569e+07	2.66084e+07	2.13775e+07	5.62838e+07	3.1713e+07	3.48838e+07	4.1004e+07	4.39009e+07	4.3577e+07	-
MW0155849	374.16	177.05	373.149	C15H23N3O8	[M+H]+	Pro-Glu-Glu	Amino acids and derivatives	Amino acids and derivatives	-	3	681113	919446	1.06054e+06	1.02829e+06	1.75502e+06	2.98618e+06	352020	550687	364143	1.04234e+06	3.95313e+06	1.69302e+06	1.504e+06	1.9308e+06	1.4863e+06	-
MW0155854	382.17	220.12	381.165	C16H23N5O6	[M+H]+	Pro-Glu-His	Amino acids and derivatives	Amino acids and derivatives	-	3	753693	1.38852e+06	1.55061e+06	1.19842e+06	1.76435e+06	1.48376e+06	589677	1.18812e+06	1.13433e+06	677158	1.08347e+06	1.32576e+06	1.01429e+06	1.03315e+06	1.12399e+06	-
MW0155862	344.18	116.07	343.174	C15H25N3O6	[M+H]+	Pro-Glu-Val	Amino acids and derivatives	Amino acids and derivatives	-	3	1.10435e+06	2.18155e+06	2.49547e+06	2.78613e+06	3.19359e+06	3.14001e+06	1.50367e+06	1.61508e+06	1.62434e+06	1.89803e+06	2.14853e+06	3.3211e+06	1.89942e+06	1.98637e+06	2.00446e+06	-
MW0155868	286.18	116.07	285.169	C13H23N3O4	[M+H]+	Pro-Gly-Leu	Amino acids and derivatives	Amino acids and derivatives	-	3	849234	891944	1.49689e+06	1.21725e+06	1.07636e+06	1.13839e+06	607461	519116	570734	629403	750720	925856	821941	966502	816774	-
MW0155893	358.2	116.07	357.19	C16H27N3O6	[M+H]+	Pro-Ile-Glu	Amino acids and derivatives	Amino acids and derivatives	-	3	71234.2	85969.1	134047	170998	232420	220948	61288.4	87550.4	60259.6	102624	74884.9	155305	98772.5	127947	105471	-
Lcsp001547	344.18	70.07	343.174	C15H25N3O6	[M+H]+	Pro-Leu-Asp	Amino acids and derivatives	Amino acids and derivatives	-	2	33243.1	34833.9	40373.6	34849.6	53050.4	53827.5				52567.6	22163.7	69268.9	47713.8	43032.7	35684.6	-
MW0109414	263.14	120.08	262.132	C14H18N2O3	[M+H]+	Pro-Phe	Amino acids and derivatives	Amino acids and derivatives	-	3	9.11601e+06	9.46969e+06	1.38312e+07	9.12582e+06	1.20173e+07	1.31348e+07	6.20495e+06	6.69852e+06	5.44563e+06	9.72234e+06	1.16818e+07	1.15908e+07	9.15859e+06	8.48517e+06	9.15766e+06	-
MW0156004	354.17	222.14	353.17	C15H23N5O5	[M+H]+	Pro-Thr-His	Amino acids and derivatives	Amino acids and derivatives	-	3	348775	588952	768927				76201.9	74821	51056.5	387528	500948	739260	196568	229114	195599	-
MW0156025	394.16	162.02	393.154	C18H23N3O7	[M+H]+	Pro-Tyr-Asp	Amino acids and derivatives	Amino acids and derivatives	-	3	190754	371788	480736	388199	237076	592563	48341.3	20720.7	3892.86	55784.5	31440.3	20511.5	135695	151512	124175	-
MW0156043	329.18	120.08	328.175	C14H24N4O5	[M+H]+	Pro-Val-Asn	Amino acids and derivatives	Amino acids and derivatives	-	3	472947	388000	655566	353306	393000	426589	270441	195551	176557	377089	470903	531212	399335	337006	414348	-
Zbsn004608	575.119	285.039	576.127	C30H24O12	[M-H]-	Procyanidin A1	Tannins	Proanthocyanidins	103883-03-0	3							24855.2	43783.7	86853.8	105131	59879.5	162657	107895	50896.2	93840.8	-
HJN074	591.15	289.07	592.158	C31H28O12	[M-H]-	Procyanidin A6	Tannins	Proanthocyanidins	-	1	3.70585e+06	2.41172e+06	4.44001e+06	1.83718e+06	2.91648e+06	3.18861e+06	3.35789e+06	5.84397e+06	4.28254e+06	4.36551e+06	6.29423e+06	6.62561e+06	3.03676e+06	3.5115e+06	3.83831e+06	-
mws0836	577.14	425.09	578.142	C30H26O12	[M-H]-	Procyanidin B1	Tannins	Proanthocyanidins	20315-25-7	1	4.2755e+06	3.69186e+06	4.73007e+06	4.97006e+06	5.45313e+06	4.57868e+06	4.40861e+06	4.82688e+06	4.01357e+06	5.45491e+06	4.20246e+06	5.24283e+06	4.60564e+06	4.54345e+06	4.60647e+06	-
pme0434	577.14	407.08	578.142	C30H26O12	[M-H]-	Procyanidin B2	Tannins	Proanthocyanidins	29106-49-8	1	210993	130000	182335	1.081e+06	797000	1.01052e+06	320824	272005	339137	324809	280972	285955	509131	779068	495593	C17639
pme0436	577.14	407.08	578.142	C30H26O12	[M-H]-	Procyanidin B3	Tannins	Proanthocyanidins	23567-23-9	1	1.78457e+06	1.28243e+06	1.82917e+06	2.04022e+06	2.12203e+06	1.8444e+06	1.66463e+06	1.88085e+06	1.72643e+06	1.91363e+06	1.92633e+06	1.84642e+06	2.20732e+06	1.99741e+06	1.85328e+06	-
pmn001667	577.14	407.08	578.142	C30H26O12	[M-H]-	Procyanidin B4	Tannins	Proanthocyanidins	29106-51-2	1	2.25058e+06	1.84796e+06	1.05549e+06	5.30388e+06	6.10351e+06	4.53141e+06	1.69492e+06	2.61659e+06	3.217e+06	1.69068e+06	2.38057e+06	2.35595e+06	2.06374e+06	4.21502e+06	4.23696e+06	C10238
pmn001646	865.2	577.14	866.206	C45H38O18	[M-H]-	Procyanidin C1	Tannins	Proanthocyanidins	37064-30-5	1	9.55952e+06	6.92214e+06	8.18066e+06	1.84306e+07	1.25261e+07	1.62608e+07	9.18057e+06	8.11128e+06	9.12326e+06	1.08215e+07	1.20774e+07	8.17538e+06	9.73382e+06	1.02282e+07	1.2026e+07	C17624
pmn001647	865.2	713.16	866.206	C45H38O18	[M-H]-	Procyanidin C2	Tannins	Proanthocyanidins	37064-31-6	1	2.53991e+07	1.5906e+07	2.25445e+07	2.69482e+07	2.65369e+07	2.57357e+07	2.13095e+07	2.5552e+07	2.46731e+07	2.31998e+07	2.37713e+07	2.36007e+07	2.20425e+07	1.96131e+07	2.17382e+07	-
Wayn002665	759.122	607.111	760.128	C37H28O18	[M-H]-	Prodelphinidin A2 3'-gallate	Tannins	Proanthocyanidins	-	3	48104.9	67468.8	57701.7	35521.8	15027.4	10729.4	49215.7	66584.7	73837.8	47938.3	56130.6	79009.1	124168	119330	132724	-
MW0109388	229.12	142.08	228.111	C10H16N2O4	[M+H]+	Prolylhydroxyproline	Amino acids and derivatives	Amino acids and derivatives	18684-24-7	3	2.76086e+06	2.2723e+06	3.01957e+06	4.14193e+06	4.59533e+06	4.41945e+06	3.00499e+06	3.52488e+06	3.05338e+06	2.75177e+06	2.29919e+06	2.55766e+06	3.23845e+06	3.11568e+06	3.21456e+06	-
MWSHC2067	139.04	65.04	138.032	C7H6O3	[M+H]+	Protocatechualdehyde	Others	Aldehyde compounds	139-85-5	1	1.40511e+06	1.48926e+06	1.95672e+06	3.19431e+06	2.20004e+06	2.37441e+06	2.14195e+06	2.06881e+06	1.5403e+06	2.76482e+06	2.16296e+06	2.10978e+06	2.42159e+06	2.27796e+06	1.58517e+06	C16700
MWSmce501	167.036	108.025	168.042	C8H8O4	[M-H]-	Protocatechuic Acid Methyl Ester	Phenolic acids	Phenolic acids	2150-43-8	1	447676	640364	568020	393471	364777	369464	486791	408527	415543	557789	455808	497994	884021	723867	718255	-
Wasn004683	465.1	303.05	466.111	C21H22O12	[M-H]-	Protocatechuic acid 1-O-(Glucosylvanilloyl)	Phenolic acids	Phenolic acids	-	3	96456.3	58812.5	64229.1	973468	906628	1.06239e+06	328788	240091	153888	402757	253631	275968	431056	297853	323611	-
pmn001367	315.07	153.02	316.079	C13H16O9	[M-H]-	Protocatechuic acid-4-O-glucoside*	Phenolic acids	Phenolic acids	-	1				1.18509e+06	1100000	958928	118396	244620	504851	476339	329533	257464	727048	354247	511206	-
Wbtn007469	299.06	284.03	300.063	C16H12O6	[M-H]-	Protogenkwanone	Flavonoids	Other Flavonoids	-	3	50422.1	23520.1	29720.9	228204	216433	191501	23267.2	61363.8	44285.3	201293	99259.1	269081	176049	173610	162547	-
Lcyp000678	493.13	331.08	492.127	C23H24O12	[M+H]+	Prudomenin	Flavonoids	Flavonols	-	3	983275	1.23126e+06	1.48675e+06	2.683e+06	1.75672e+06	2.01091e+06	1.12421e+06	906494	952421	882913	806946	796860	1.70649e+06	1.58296e+06	1.31673e+06	-
Lcyp000673	331.08	315.05	330.074	C17H14O7	[M+H]+	Prudomestin	Flavonoids	Flavonols	3443-28-5	3	81105.1	41208.8	97082.3	291865	357931	221747	29304.8	39675.3	26588	170784	204139	243982	187385	180534	167903	-
MWS20160	296.11	85.03	295.106	C14H17NO6	[M+H]+	Prunasin	Alkaloids	Alkaloids	99-18-3	3	624276	390236	735331	375232	357962	231623	279182	69980.5	36071.2	865903	1.07436e+06	265098	448031	332261	320613	C00844
MWStz135	142.12	96.09	141.115	C8H15NO	[M+H]+	Pseudotropine	Alkaloids	Tropan alkaloids	135-97-7	3	306465	229537	327407	173472	246957	136754	209999	224980	290177	137556	151252	205581	620547	602010	633293	C02066
MWStz040	116.07	70.0668	115.063	C5H9NO2	[M+H]+	Pterolactam	Alkaloids	Pyrrole alkaloids	38072-88-7	3	2.68272e+07	4.1598e+07	5.21203e+07	4.32233e+07	5.95226e+07	5.24315e+07	3.22811e+07	3.34805e+07	2.96381e+07	3.8315e+07	4.04646e+07	4.57236e+07	3.99342e+07	4.23209e+07	3.92949e+07	-
pmb0889	279.232	95.0855	278.225	C18H30O2	[M+H]+	Punicic acid (9Z,11E,13Z-octadecatrienoic acid)	Lipids	Free fatty acids	544-72-9	3	1.2265e+07	2.74938e+07	2.99472e+07	1.18884e+07	1.40862e+07	1.72005e+07	4.65602e+06	6.05116e+06	7.78168e+06	1.62334e+07	1.38713e+07	1.9217e+07	1.62278e+07	1.48444e+07	1.53083e+07	C08364
pme2292	89.1073	72.0808	88.1	C4H12N2	[M+H]+	Putrescine	Alkaloids	Alkaloids	110-60-1	3	62835.8	140138	208760	551398	516204	738568							610455	631481	484303	C00134
Lahp001956	188.07	118.07	187.063	C11H9O2N	[M+H]+	Pyran[3,4-b]indole-2-ketone	Alkaloids	Plumerane	-	3	5.32782e+06	5.23899e+06	3.55481e+07	6.9264e+06	4.99945e+07	8.75152e+06		3.20227e+07	5.0088e+06	3.91528e+06	5.63003e+06	5.44878e+06	3.43138e+07	3.36831e+07	3.49032e+07	-
pme1383	170.08	134.06	169.074	C8H11NO3	[M+H]+	Pyridoxine	Others	Vitamin	65-23-6	3	3.62809e+06	3.16078e+06	4.52016e+06	6.88912e+06	6.74854e+06	4.96692e+06	5.82316e+06	6.00676e+06	6.26047e+06	4.53374e+06	4.00313e+06	5.52942e+06	4.23056e+06	4.08218e+06	4.17043e+06	C00314
mws4516	130.05	84.05	129.043	C5H7NO3	[M+H]+	Pyroglutamic acid	Amino acids and derivatives	Amino acids and derivatives	4042-36-8	2		4.61569e+06		5.46795e+06	6.744e+06	7.6192e+06	5.71218e+06	5.83588e+06	4.80879e+06	5.42574e+06	2.84384e+06	5.84411e+06	2.91877e+06	5.79826e+06	6.02727e+06	-
MWS1860	72.0808	55.0541	71.0735	C4H9N	[M+H]+	Pyrrolidin	Alkaloids	Pyrrole alkaloids	123-75-1	3	257768	299085	289558	460906	436616	417788	304712	218384	205653	215689	302140	253894	297067	312298	289015	-
Zahp003766	597.15	303.05	596.138	C26H28O16	[M+H]+	Quercetin 3-O-glucoside 7-O-xyloside	Flavonoids	Flavonols	-	3	32182.2	38352.6	30389.1	75772.3	83949.2	87204.5	22270.2	42315.4	20740.1	35302.8	21768.8	40422.9	38279.1	43316.9	53805.2	-
Zmcp002666	627.144	303.05	626.148	C27H30O17	[M+H]+	Quercetin-3,7-Di-O-glucoside	Flavonoids	Flavonols	6892-74-6	3	77615	46571.2	50447.2				44502	47011	75790.9	7382.55			30156.4	27307.6	44542.8	-
pmp000596	627.16	465.1	626.148	C27H30O17	[M+H]+	Quercetin-3-O-(2''-O-galactosyl)glucoside	Flavonoids	Flavonols	56782-99-1	3	189422	172000	98571.5	251700	238000	257123	140453	157664	125488	168861	179989	144428	156634	168616	200122	-
Lmmp003091	611.16	303.05	610.153	C27H30O16	[M+H]+	Quercetin-3-O-(4''-O-glucosyl)rhamnoside*	Flavonoids	Flavonols	59262-54-3	1	3.47489e+06	5.44397e+06	4.55396e+06	9.68984e+06	1.8387e+07	1.18193e+07	5.56418e+06	5.13029e+06	2.91707e+06	6.34723e+06	7.33856e+06	7.78275e+06	7.50472e+06	1.00258e+07	6575989	C17563
Zbsp004136	597.14	303.05	596.138	C26H28O16	[M+H]+	Quercetin-3-O-(6''-O-arabinosyl)glucoside*	Flavonoids	Flavonols	-	3	21803.5	33173	22286.8	71616	68404.2	68418.3	25479	30451.1	20733.7	24921.8	22807.1	47672	33493.1	22170.5	27414.1	-
Lmjp003206	759.2	303.05	758.191	C32H38O21	[M+H]+	Quercetin-3-O-Sambubioside-5-O-Glucoside	Flavonoids	Flavonols	-	3	7383.09	27431.9	16361.5				54008.4	167968	102741	372616	221059	693175	131732	110604	145237	-
Lmtp004044	597.14	303.04	596.138	C26H28O16	[M+H]+	Quercetin-3-O-apiosyl(1→2)galactoside*	Flavonoids	Flavonols	-	3	45670.8	37320.4	32713.7	62189.3	51827	66344.3	20383.8	23351.3	26950.7	22807.6	21765.7	45601.7	38564.4	55402.2	36549.1	-
mws4183	433.08	300.03	434.085	C20H18O11	[M-H]-	Quercetin-3-O-arabinoside	Flavonoids	Flavonols	22255-13-6	2	1.35329e+06	925746	1.58355e+06	1.1187e+06	878952	1.23188e+06	219326	316318	407088	457844	430506	635650	770140	738118	739657	-
MWSHY0113	465.1	303.06	464.096	C21H20O12	[M+H]+	Quercetin-3-O-galactoside (Hyperin)*	Flavonoids	Flavonols	482-36-0	1	2.24495e+06	3.1312e+06	2.68273e+06	1.89421e+06	1.86665e+06	3.48203e+06	870319	1.10302e+06	1.08162e+06	1.05417e+06	3.21005e+06	3.09622e+06	3.10918e+06	1.30879e+06	3.26661e+06	C10073
MWSHY0046	465.1	303.05	464.096	C21H20O12	[M+H]+	Quercetin-3-O-glucoside (Isoquercitrin)*	Flavonoids	Flavonols	482-35-9	1	1.53933e+06	1.51351e+06	1.78142e+06	452423	666970	473405	543057	934307	512849	2.05087e+06	1.58665e+06	2.28385e+06	2.2531e+06	1.15786e+06	1.09055e+06	C05623
Lmsp004166	611.16	303.05	610.153	C27H30O16	[M+H]+	Quercetin-3-O-glucoside-7-O-rhamnoside*	Flavonoids	Flavonols	-	1	7.09236e+06	6.07126e+06	7.15081e+06	1.36899e+07	1.70498e+07	2.22813e+07	3.95623e+06	5.00785e+06	7.16621e+06	8.64881e+06	8.38054e+06	9.6306e+06	8.50964e+06	6.99917e+06	8.38095e+06	-
Lmjp002461	611.16	303.05	610.153	C27H30O16	[M+H]+	Quercetin-3-O-neohesperidoside*	Flavonoids	Flavonols	29662-79-1	1	5.26477e+06	5.2894e+06	6.98333e+06	1.56334e+07	1.0722e+07	1.45202e+07	2.92364e+06	4.60211e+06	4.17265e+06	5.85819e+06	6.50777e+06	6.77216e+06	7.34826e+06	4.21643e+06	6.36647e+06	-
MWSHY0132	449.11	303.05	448.101	C21H20O11	[M+H]+	Quercetin-3-O-rhamnoside(Quercitrin)	Flavonoids	Flavonols	522-12-3	2	114727	100896	136029	326713	280211	246112	44823	46472	53117.9	49965.2	53114.9	101277	90461.2	131504	118994	C01750
pmn001583	609.15	300.03	610.153	C27H30O16	[M-H]-	Quercetin-3-O-robinobioside	Flavonoids	Flavonols	52525-35-6	1	3.9322e+06	4.26395e+06	6.87583e+06	1.62832e+07	1.93716e+07	1.05668e+07	3.80882e+06	4.48507e+06	3.2996e+06	5.98105e+06	7.58704e+06	8.37537e+06	5.30662e+06	1.00361e+07	4.48668e+06	-
MWSHY0067	611.16	303.05	610.153	C27H30O16	[M+H]+	Quercetin-3-O-rutinoside (Rutin)*	Flavonoids	Flavonols	153-18-4	1	6.3314e+06	5.93222e+06	7.46759e+06	1.61258e+07	1.58691e+07	2.08201e+07	3.63075e+06	4.907e+06	4.76477e+06	6.25779e+06	7.62442e+06	9.67095e+06	8.47855e+06	7.14841e+06	8.12437e+06	C05625
Lmjp002596	597.14	303.05	596.138	C26H28O16	[M+H]+	Quercetin-3-O-sambubioside*	Flavonoids	Flavonols	83048-35-5	3	20730.6	33173	46590.8	45672.6	69442.6	63234.8	10199.5	24365.1	18690.5	22810.7	21765.7	46636.8	44655.5	32476.4	41625.2	C12637
MWSHY0162	627.156	303.058	626.148	C27H30O17	[M+H]+	Quercetin-3-O-sophoroside (Baimaside)	Flavonoids	Flavonols	18609-17-1	3	7316.71	24388.5	19397.4	84500.2	63881	88403.8				40958.8	41255.8	57544.2	31650.1	34376.6	17267.6	C12667
Lmsp002982	773.21	303.05	772.206	C33H40O21	[M+H]+	Quercetin-3-O-sophoroside-7-O-rhamnoside	Flavonoids	Flavonols	-	3	102266	134222	132641	26545.8	12150.8	12792.3	79914	94536.3	123263	15532.9	22840.6	25570.9	46358.6	40801.4	50903.4	-
Lmdp003509	435.092	303.061	434.085	C20H18O11	[M+H]+	Quercetin-3-O-xyloside (Reynoutrin)*	Flavonoids	Flavonols	549-32-6	1	577295	618883	777873	565422	568703	711017	201809	262397	217444	314200	261453	330511	430729	598399	436124	-
mws0856	463.088	301.036	464.096	C21H20O12	[M-H]-	Quercetin-4'-O-glucoside (Spiraeoside)*	Flavonoids	Flavonols	20229-56-5	3	1.75229e+06	1.50535e+06	1.37489e+06	763035	630617	1.09993e+06	283876	461654	281384	1.54523e+06	1.74501e+06	1.38701e+06	975027	1.27572e+06	1.12138e+06	-
Lmfn003760	477.067	301.037	478.075	C21H18O13	[M-H]-	Quercetin-4'-O-glucuronide*	Flavonoids	Flavonols	201463-36-7	3	24336.3	21800	26770.5					14438.1		41348.3	10300.2	526062	49561.3	39717.3	32941.4	-
Smgp004575	465.1	303.05	464.096	C21H20O12	[M+H]+	Quercetin-5-O-β-D-glucoside*	Flavonoids	Flavonols	-	1	1.24265e+06	2330000	1.54989e+06	537660	629000	658611	312560	1.12269e+06	397513	956542	2.06519e+06	2.55061e+06	1.03888e+06	2.62503e+06	2.10443e+06	-
mws1329	463.088	301.036	464.096	C21H20O12	[M-H]-	Quercetin-7-O-glucoside	Flavonoids	Flavonols	491-50-9	3	2.22655e+06	1600000	1.47567e+06	1.01469e+06	1020000	900693	495667	387629	441538	1.04668e+06	1.8232e+06	1.40654e+06	1.08549e+06	1.22278e+06	1.22529e+06	C12639
Zbsp004301	611.16	303.05	610.153	C27H30O16	[M+H]+	Quercetin-7-O-rutinoside*	Flavonoids	Flavonols	147714-62-3	1	5.2206e+06	7170000	7.53725e+06	1.30503e+07	15400000	1.27435e+07	4.10327e+06	5.05708e+06	6.48966e+06	9.43252e+06	9.82e+06	8.81014e+06	8.94205e+06	8.49852e+06	6.55958e+06	-
mws0277	191.06	85.03	192.063	C7H12O6	[M-H]-	Quinic Acid	Organic acids	Organic acids	77-95-2	1	9.3431e+07	7.99006e+07	8.65907e+07	2.3116e+07	4.20986e+07	2.71433e+07	2.31485e+07	1.85084e+07	2.10649e+07	5.03139e+07	4.71955e+07	6.16153e+07	6.0082e+07	5.73605e+07	5.47284e+07	C00296
MWS3270	166.019	79.9572	167.022	C7H5NO4	[M-H]-	Quinolinic Acid	Alkaloids	Pyridine alkaloids	89-00-9	3	66042.1	49450.7	67548.8	82585.3	132220	70559.8	47954.9	67556.3	60792.2	75062.8	48039.4	65179.5	67431	62273.1	71985.7	C03722
Hmqn004825	293.21	275.2	294.219	C18H30O3	[M-H]-	Rabdosia acid A	Lipids	Free fatty acids	-	3	182138	183843	123890	65561.5	54665.6	66597.4	6292.99			42912.5	51222.4	53555.7	140933	81033.7	84443.6	-
pme2125	503.162	179.055	504.169	C18H32O16	[M-H]-	Raffinose*	Others	Saccharides	512-69-6	1	479748	650022	534809	424765	606012	1.20977e+06	1.11901e+06	2.06551e+06	1.00935e+06	900321	1.1525e+06	326539	722118	717574	913763	C00492
mws0021	227.07	185.06	228.079	C14H12O3	[M-H]-	Resveratrol	Others	Stilbene	501-36-0	1	173263	437349	213619				11079.7	9127.92	56554.4	36485.1	9002.18	64485.5	143937	93055.7	88030.2	C03582
Ypgn004474	389.122	227.071	390.132	C20H22O8	[M-H]-	Resveratroloside*	Others	Stilbene	38963-95-0	3	210817	219676	323824	40114.3	74229.1	35993	132664	39957	91997.7	27348.3	19560.2	44219.4	74061.3	100361	112097	-
Zbzp000519	156.1	110.07	155.095	C8H13NO2	[M+H]+	Retronecine	Alkaloids	Pyrrole alkaloids	480-85-3	3	1.14849e+07	9780000	1.31503e+07	1.41798e+07	10400000	1.24112e+07	5.11469e+06	4.19405e+06	5.14157e+06	4.52127e+06	5.39447e+06	9.1742e+06	8.39819e+06	9.06043e+06	8.52492e+06	-
Zmhn002574	623.163	315.05	624.169	C28H32O16	[M-H]-	Rhamnazin 3-Glucosyl-Arabinoside	Flavonoids	Flavonols	-	3	52686.6	60300	56582.9		70400	94672	87565.6	92171.3	124325	53342.5			50918.6	46769.9	98780.9	-
Wahp006113	507.15	345.1	506.142	C24H26O12	[M+H]+	Rhamnazine-4'-O-β-D-glucoside	Flavonoids	Flavones	-	1	115128	67900	142465	1.12865e+06	691000	838959	179646	636020	475713	1.20895e+06	834753	282502	382145	708949	652583	-
Wahp006462	507.15	345.1	506.142	C24H26O12	[M+H]+	Rhamnazine-5-O-β-D-glucoside	Flavonoids	Flavones	-	2	99169.5	58101.7	146452	943825	627951	869134	162722	597684	422146	1.14566e+06	901379	269477	617936	647898	588698	-
Lmjp002906	479.12	317.07	478.111	C22H22O12	[M+H]+	Rhamnetin-3-O-Glucoside*	Flavonoids	Flavonols	27875-34-9	1	2.04623e+07	1.82786e+07	2.12899e+07	6.05008e+07	5.79856e+07	4.39561e+07	1.604e+07	7.8663e+06	1.33832e+07	3.00329e+07	1.75963e+07	1.65325e+07	4.43927e+07	3.74293e+07	4.20229e+07	-
HJAP120	625.166	317.066	624.169	C28H32O16	[M+H]+	Rhamnetin-3-O-Rutinoside*	Flavonoids	Flavonols	-	1		2.43035e+06	2.24676e+06	5.38704e+06	7.69102e+06		1.96932e+06	2.06089e+06	1.62634e+06	2.94239e+06	2.99611e+06	3.66168e+06	3.02633e+06	4.22393e+06	4.05894e+06	-
HJAP119	771.22	317.06	770.227	C34H42O20	[M+H]+	Rhamnetin-3-O-Rutinoside-5-O-rhamnoside*	Flavonoids	Flavonols	-	1	560455	818780	736411	1.99725e+06	1.35583e+06	2.60163e+06	318940	191255	165875	329611	526256	345523	656253	524738	784557	-
Zmsp003339	787.23	317.07	786.222	C34H42O21	[M+H]+	Rhamnocitrin-3-O-(4''-O-glucosyl)glucoside-4'-O-glucoside	Flavonoids	Flavonols	-	1	1.49178e+06	1330000	1.48333e+06	154798	101000	162605	1.11805e+06	1.33161e+06	1.05594e+06	293009	318529	434861	498199	568458	382914	-
Labn002291	461.13	153.02	462.137	C19H26O13	[M-H]-	Rhamnosyl-gentisic acid-5-O-β-D-glucoside	Phenolic acids	Phenolic acids	-	1	423431	492977	533597	791787	728499	1.01292e+06	778704	485584	591772	2.58981e+06	924656	1.17227e+06	1.01779e+06	977414	980653	-
Lahp004712	639.19	331.08	638.185	C29H34O16	[M+H]+	Rhamnosyl-rhamnanthin-3-O-β-D-glucoside	Flavonoids	Flavonols	-	3	790165	787828	736807	1.47352e+06	1.47354e+06	1.28382e+06	838711	1.00793e+06	899164	563870	318845	355747	648231	796058	698039	-
pmn001338	445.078	283	446.085	C21H18O11	[M-H]-	Rhein-8-O-glucoside	Quinones	Anthraquinone	34298-86-7	3	147062	161000	149120	299254	287000	359866	57596.9	49308.3	72158	102825	163488	123389	104916	103811	141981	-
Lmdp003146	167.107	93.0706	166.099	C10H14O2	[M+H]+	Rhododendrol	Phenolic acids	Phenolic acids	501-96-2	3				319980	355895	271043	49949.4	42727.3	130337	53209.6	135719	90761.9	89146	143799	120522	-
mws0213	151.061	59.0139	152.069	C5H12O5	[M-H]-	Ribitol*	Others	Saccharides	488-81-3	3	19336	16300	11460.7				57873.9	47759.7	54956				47684.8	33630	47298.8	C00474
mws0232	377.15	243.09	376.138	C17H20N4O6	[M+H]+	Riboflavin (Vitamin B2)	Others	Vitamin	83-88-5	1	605002	818000	1.19248e+06	593556	869000	669043	472057	448826	522256	548094	574185	572184	651099	607572	634797	C00255
pmc0281	400.146	136.062	399.139	C15H21N5O8	[M+H]+	Ribosyladenosine	Nucleotides and derivatives	Nucleotides and derivatives	-	3	151286	115301	150123	138723	209676	180375	86547.5	146251	120778	98020.5	136213	126610	124506	145419	114388	-
pma6455	229.012	96.9696	230.019	C5H11O8P	[M-H]-	Ribulose-5-phosphate	Others	Saccharides	4151-19-3	3	89079.6	91164.5	135822	74989.8	74253.9	96825.8	50955.3	63803	59271.9	71333.8	58543.8	62271.9	140840	106629	116883	C00199
pmn001423	385.187	223.135	386.194	C19H30O8	[M-H]-	Roseoside	Others	Ketone compounds	54835-70-0	3	233921	200000	248409	3.23115e+06	1460000	2.20391e+06	231850	552699	303708	233918	486874	320858	1.22157e+06	771106	908196	-
pmp000604	435.129	273.07	434.121	C21H22O10	[M+H]+	Rubrofusarin-6-O-glucoside	Others	Ketone compounds	132922-80-6	3	115964	129741	128228	2.29395e+07	1.81585e+07	2.04548e+07	534452	571957	419962	3.77545e+06	1.80768e+06	1.7011e+06	6.98796e+06	9.5697e+06	6.15041e+06	-
Lmqn000351	325.11	59.01	326.121	C12H22O10	[M-H]-	Rutinose	Others	Saccharides	90-74-4	3	298478	341423	206121	888259	252221	707968	200815	196818	138069	403649	420872	613409	482371	274836	420265	C08247
pme1286	385.13	250	384.122	C14H20N6O5S	[M+H]+	S-(5'-Adenosy)-L-homocysteine	Amino acids and derivatives	Amino acids and derivatives	979-92-0	2	200769	246927	307724	39434.8	46621.8	54887.5	14459	12322.9	5983.36	8928.19	7799.68	8374.09	35110	45688	37400.9	C00021
MWStz103	399.145	250.094	398.137	C15H22N6O5S	[M+H]+	S-(5'-Adenosyl)-L-methionine	Amino acids and derivatives	Amino acids and derivatives	29908-03-0	1	78213.8	42029.9	85199.8	87328.1	111582	102448	30021.6	30681.5	38949.7	39017.3	51002.4	48678.5	78008.7	71583.2	57074.4	C00019
mws0582	322.107	130.05	321.099	C11H19N3O6S	[M+H]+	S-(Methyl)glutathione	Amino acids and derivatives	Amino acids and derivatives	2922-56-7	1	40778.9	45800	63130.5	69941.7	107000	84599.9	247994	57196.4	79315.6	66963	42295.9	97817.4	199364	363449	424019	C11347
Zmdp000972	136.04	91.05	135.035	C4H9NO2S	[M+H]+	S-Methyl-L-cysteine	Amino acids and derivatives	Amino acids and derivatives	1187-84-4	3	418960	568000	484289	1.06919e+06	1170000	988091	993217	644663	537605	392350	548398	554182	409160	497598	524618	C22040
Zmgn001039	266.09	134.05	267.078	C9H17NO6S	[M-H]-	S-Ribosyl-L-homocysteine	Amino acids and derivatives	Amino acids and derivatives	-	3	5.45825e+06	3.42143e+06	4.52048e+06	4.21842e+06	3.88439e+06	4.43216e+06	2.42082e+06	2.86093e+06	2.65822e+06	2.97194e+06	3.18921e+06	2.58851e+06	4.1369e+06	3.75797e+06	3.94583e+06	C03539
Jmzn003343	521.2	329.14	522.21	C26H34O11	[M-H]-	Saikolignanoside A	Lignans and Coumarins	Lignans	-	3	111976	196000	78144.2	27243.9	109000	78141.5		33550.3		62771.8	62326.2	110080	100998	69658.3	59609.2	-
Lmyn006922	447.13	285.077	448.137	C22H24O10	[M-H]-	Sakuranin	Flavonoids	Flavanones	529-39-5	3				380839	169000	169553							74529	60815	64695.9	C17391
MWSHC2099	527.156	331.082	526.148	C27H26O11	[M+H]+	Salcolin A*	Flavonoids	Flavones	369390-51-2	3	323060	204555	311387	301673	427602	199422	126305	205458	254558	234791	234822	344049	478169	501529	523857	-
pmp000235	527.15	331.08	526.148	C27H26O11	[M+H]+	Salcolin B*	Flavonoids	Flavones	-	3	246408	203178	297235	259230	403874	175239	130659	176149	219055	249587	252826	274244	476473	508187	487811	-
mws1521	285.098	121.029	286.105	C13H18O7	[M-H]-	Salicin	Phenolic acids	Phenolic acids	138-52-3	3	813976	866000	834685	1.14309e+06	1140000	886457	907027	667916	913181	523679	650396	428914	765976	707828	524713	C01451
WaYn003861	327.11	123.044	328.116	C15H20O8	[M-H]-	Salicin 6'-Acetate	Phenolic acids	Phenolic acids	19764-02-4	3	38370.4	33587.1	59484.2	111831	132952	119035	38358.4	37545	12581.6	49122.3	87365.9	68189.9	67122.4	81235	84736.1	-
WaYn005726	461.145	337.094	462.153	C23H26O10	[M-H]-	Salicin 6'-O-Ferulate	Phenolic acids	Phenolic acids	-	3				82788.8	97900	90513.5	8342.18	8786.28	7799.72	44395.5	35703.4	40803.9	38410.2	28326.6	37225.1	-
WaYn002595	365.055	96.9611	366.062	C13H18O10S	[M-H]-	Salicin 6'-Sulfate	Phenolic acids	Phenolic acids	-	3	267288	245000	226752	89969.2	236000	271619	84132.4	205487	62624.6	172442	275300	185071	178054	158089	111651	-
Lmgn001670	137.027	93.03	138.032	C7H6O3	[M-H]-	Salicylic acid*	Phenolic acids	Phenolic acids	69-72-7	3	1.1316e+06	1.29368e+06	1.12152e+06	1.85112e+06	2.13418e+06	1.90841e+06	3.88931e+06	3.65592e+06	3.67833e+06	2.73866e+06	2.28459e+06	3.45507e+06	2.52314e+06	2.36682e+06	2.41379e+06	C00805
pmb3142	299.077	137.024	300.084	C13H16O8	[M-H]-	Salicylic acid-2-O-glucoside	Phenolic acids	Phenolic acids	10366-91-3	3	2.61585e+06	2.8888e+06	2.67421e+06	1.59476e+07	1.48727e+07	1.50197e+07	4.11471e+06	4.50958e+06	3.91115e+06	7.66964e+06	5.9664e+06	4.23927e+06	9.97177e+06	7.60029e+06	7.26681e+06	-
mws2367	299.114	119.05	300.121	C14H20O7	[M-H]-	Salidroside	Phenolic acids	Phenolic acids	10338-51-9	3				143676	142000	128095	29437.2	12182.5	25572.2			7897.89	59733.7	41425.2	39825.1	C06046
Hmsn002598	301.092	139.04	302.1	C13H18O8	[M-H]-	Salirepin	Phenolic acids	Phenolic acids	26652-12-0	3	31963.3			39117.8	55564.2	31118.8	47998.7	24892.4	37661.1	44750.3	24007.7	25780.2	40005.7	36855.9	36120.2	-
Hmmn003343	285.08	163.04	286.084	C16H14O5	[M-H]-	Sappanchalcone	Flavonoids	Chalcones	94344-54-4	3	164981	189945	199943	240890	265126	239849	230893	141940	166456	106764	187913	114832	136938	173348	167928	-
Zbdp005176	317.07	153.05	316.058	C16H12O7	[M+H]+	Scandione	Flavonoids	Other Flavonoids	-	3	346815	342131	598118	1.4168e+06	1.13888e+06	1.149e+06	267861	539105	263105	545770	637273	721297	732012	499219	773268	-
MWSslk051	156.1	84.08	155.095	C8H13NO2	[M+H]+	Scopine	Alkaloids	Tropan alkaloids	498-45-3	2	77237	95484	103560	62221.1	61611.8	79598.8	75066.7	77037.4	63434.9	65490.3	77533.8	82247.9	85688	79326.7	73652	-
MWSslk137	320.15	154.09	319.142	C17H21NO5	[M+H]+	Scopolamine N-Oxide	Alkaloids	Tropan alkaloids	6106-81-6	3	636061	1.01842e+06	1.74199e+06	1.27779e+06	2.44018e+06	2.15782e+06	757255	655319	1.0082e+06	997557	716455	1.00109e+06	1.81333e+06	1.52627e+06	2.34391e+06	-
MWSCX014	193.049	133.025	192.042	C10H8O4	[M+H]+	Scopoletin (7-Hydroxy-6-methoxycoumarin)	Lignans and Coumarins	Coumarins	92-61-5	3	438212	319333	476745	642995	398797	497713	216337	216432	137318	161626	195906	255724	334145	353892	243024	C01752
Hahn000943	477.16	315.11	478.169	C20H30O13	[M-H]-	Scroside D	Phenolic acids	Phenolic acids	-	3	34548.9	29400	29527.5	33132.9	55400	33089.8	43328.1	52242.9	28510.6	37588.3	82182.6	26121.9	31519.9	35128.8	31747.6	-
Lmtn003096	523.22	361.14	524.226	C26H36O11	[M-H]-	Secoisolariciresinol 4-O-glucoside	Lignans and Coumarins	Lignans	-	1	226521	544907	399536	386600	910088	805023	114425	121973	61623.5	678461	588067	925140	336508	495640	389046	-
MWSmce499	685.271	523.218	686.279	C32H46O16	[M-H]-	Secoisolariciresinol diglucoside	Lignans and Coumarins	Lignans	158932-33-3	3	32536.3	25900	25873.7	16172.2			24948.6	68968.6	22441.1	10865.1	20484.3	40958.9	12941.7	18146.8	29106.7	-
Hmcn000192	209.07	59.01	210.074	C7H14O7	[M-H]-	Sedoheptulose	Others	Saccharides	3019-74-7	1	397674	545438	509120	517421	695343	509161	260532	364821	396133	322419	333230	631516	410083	562729	492868	C02076
pmp001227	193.12	105.04	192.115	C12H16O2	[M+H]+	Senkyunolide A	Others	Lactones	63038-10-8	3	132774	114644	139476	210760	232881	162277	164482	204808	252065	85144	79325.6	72970.9	231632	248793	229301	C17853
Zmcp102201	205.09	149.02	204.079	C12H12O3	[M+H]+	Senkyunolide B	Others	Lactones	93236-67-0	3	2.83111e+07	29900000	3.19684e+07	3.28259e+07	30900000	3.2162e+07	3.30564e+07	3.2454e+07	3.26516e+07	3.20414e+07	3.27261e+07	3.19367e+07	3.1228e+07	3.36446e+07	3.12997e+07	C09921
Zmcp102202	205.086	149.023	204.079	C12H12O3	[M+H]+	Senkyunolide C	Others	Lactones	-	3	2.80297e+07	28400000	3.22316e+07	3.05605e+07	32200000	3.13266e+07	3.16142e+07	3.1273e+07	3.16365e+07	3.1268e+07	3.07275e+07	3.04684e+07	3.15727e+07	3.18457e+07	3.29641e+07	-
Zmcp102203	279.16	149.024	278.152	C16H22O4	[M+H]+	Senkyunolide M	Others	Lactones	146986-60-9	3	8.93684e+06	10300000	1.14566e+07	1.14721e+07	10800000	1.1391e+07	1.15111e+07	1.14907e+07	1.09058e+07	1.2019e+07	1.12471e+07	1.2003e+07	1.15749e+07	1.11968e+07	1.13273e+07	-
Zmcp102204	279.16	149.024	278.152	C16H22O4	[M+H]+	Senkyunolide Q	Others	Lactones	-	3	1.15707e+07	1.27769e+07	1.3468e+07	1.36355e+07	1.33728e+07	1.38096e+07	1.38775e+07	1.41449e+07	1.36633e+07	1.35771e+07	1.37536e+07	1.40779e+07	1.41288e+07	1.35462e+07	1.3858e+07	-
MW0156678	350.12	171.06	349.112	C12H19N3O9	[M+H]+	Ser-Asp-Glu	Amino acids and derivatives	Amino acids and derivatives	-	3	41322.5	49367.4	47396	213808	606835	442105	174750	75506.3	73954.9	92445.1	188359	51921.9	193664	183583	204351	-
MW0156731	292.12	147.04	291.107	C10H17N3O7	[M+H]+	Ser-Glu-Gly	Amino acids and derivatives	Amino acids and derivatives	-	3	9.04675e+06	1.04687e+07	1.9365e+07	5.11422e+06	3.57818e+06	1.07954e+06	876955	1.45924e+06	786836	7.92923e+06	8.26241e+06	1.63796e+07	1.19316e+07	1.38662e+07	8.6839e+06	-
Lcsp001578	276.16	132.1	275.148	C11H21N3O5	[M+H]+	Ser-Gly-Ile	Amino acids and derivatives	Amino acids and derivatives	-	1	92032	97783	148924	467012	319844	363912	171682	182504	166247	132905	174842	218632	222824	197829	201869	-
Lcsp001896	310.14	166.086	309.132	C14H19N3O5	[M+H]+	Ser-Gly-Phe	Amino acids and derivatives	Amino acids and derivatives	-	3	37838.6	32625.4	55764.4	122385	108315	112279	47648.6	48705.1	65328.9	34307.4	45101	43792.2	74146.8	90629	55784.1	-
Lcsp001306	334.16	173.13	333.154	C13H23N3O7	[M+H]+	Ser-Ile-Asp	Amino acids and derivatives	Amino acids and derivatives	-	1	782426	1.10887e+06	1.57985e+06	1.53517e+06	2.03422e+06	2.07222e+06	875871	1.1303e+06	672924	1.01179e+06	1.53483e+06	1.86864e+06	1.10943e+06	1.18266e+06	1.29232e+06	-
MW0156795	348.18	173.13	347.169	C14H25N3O7	[M+H]+	Ser-Ile-Glu	Amino acids and derivatives	Amino acids and derivatives	-	3	805057	914028	1.38889e+06	1.37117e+06	1.41956e+06	2.01245e+06	642853	680582	527957	587095	958657	1.47895e+06	996857	1.02186e+06	1.03559e+06	-
MW0109620	219.13	60.04	218.127	C9H18N2O4	[M+H]+	Ser-Leu	Amino acids and derivatives	Amino acids and derivatives	6665-16-3	3	7.25089e+06	8.14369e+06	1.01172e+07	1.32829e+07	1.2163e+07	1.50595e+07	5.16932e+06	6.13946e+06	5.81313e+06	7.76193e+06	6.53685e+06	1.25819e+07	9.60593e+06	7.14591e+06	7.11982e+06	-
Lcsp003090	332.217	173.129	331.211	C15H29N3O5	[M+H]+	Ser-Leu-Leu	Amino acids and derivatives	Amino acids and derivatives	10329-74-5	3	142168	129803	241697	235834	233195	352101	55730.2	149694	194387	122056	113346	124077	237558	134792	240455	-
MWS201443	234.145	84.0812	233.138	C9H19N3O4	[M+H]+	Ser-Lys	Amino acids and derivatives	Amino acids and derivatives	22677-61-8	3	343619	410431	553828	722457	759078	820904	374928	473834	445366	373203	553568	516788	427803	437179	389994	-
MW0156925	344.15	208.09	343.149	C13H21N5O6	[M+H]+	Ser-Thr-His	Amino acids and derivatives	Amino acids and derivatives	-	3	84366.7	131240	239594	808194	945282	898138	288381	504695	260456	1.81451e+06	450453	699557	482899	498249	534430	-
MWS201381	292.13	188.07	291.122	C14H17N3O4	[M+H]+	Ser-Trp	Amino acids and derivatives	Amino acids and derivatives	94421-70-2	1	1.34747e+06	1370000	2.2217e+06	3.46216e+06	3940000	3.14855e+06	2.17377e+06	1.99903e+06	1.94637e+06	1.85728e+06	2.22313e+06	2.84866e+06	2.47045e+06	2.09784e+06	2.29113e+06	-
Lhzp102808	355.104	163.04	354.11	C20H18O6	[M+H]+	Sesamin	Lignans and Coumarins	Lignans	607-80-7	3	1.09908e+06	455518	1.22551e+06	2.59492e+06	3.0136e+06	2.37047e+06	568763	518576	493835	633452	446622	389682	1.47465e+06	1.54141e+06	1.3125e+06	C10882
Hahp004341	801.24	493.14	800.237	C35H44O21	[M+H]+	Sesuvioside D	Flavonoids	Isoflavones	-	3	279818	217726	270759	35754.2	22746	32539.6	194073	279861	261052	122390	56324.7	71487.7	158819	106014	142790	-
Lmmp002463	625.18	317.07	624.169	C28H32O16	[M+H]+	Sexangularetin-3-O-glucoside-7-O-rhamnoside	Flavonoids	Flavonols	-	3	2.79511e+06	2.51996e+06	2.32768e+06	6.05704e+06	7.6763e+06	5.80916e+06	2.00469e+06	2.28028e+06	1.63116e+06	3.05384e+06	2.54483e+06	3.27199e+06	3.62574e+06	4.95774e+06	4.02062e+06	-
ZbBn000907	253.01	96.97	254.019	C7H11O8P	[M-H]-	Shikimic Acid-3-Phosphate	Organic acids	Organic acids	-	3	178489	273296	116780	386346	315573	286969	559046	516485	298797	520525	356466	362646	554081	375155	367141	-
mws0154	173.046	93.0346	174.053	C7H10O5	[M-H]-	Shikimic acid	Organic acids	Organic acids	138-59-0	3	353496	261933	320865	477144	730617	834986				622818	471420	330227	695827	410109	414989	C00493
pmn001468	461.13	137.023	462.137	C19H26O13	[M-H]-	Sibiricose A3	Phenolic acids	Phenolic acids	139726-39-9	3	30379.4	22204.7	13409.7	12585.3	29164.3	27706.6	65215	115265	137568	56276.7	48262.7	10700.4	25029	48601.8	35353.7	-
pmn001459	547.17	205.05	548.174	C23H32O15	[M-H]-	Sibiricose A6	Phenolic acids	Phenolic acids	241125-75-7	3	89351.2	98400	46184.4	257952	183000	254938	48193	137535	43377.7	113443	140523	96361	115452	118758	127477	-
Zmln002252	223.029	149.025	224.032	C10H8O6	[M-H]-	Sideretin (5,7,8-Trihydroxy-6-methoxycoumarin)	Lignans and Coumarins	Coumarins	-	3	572050	607705	650779	1.22059e+06	1.42824e+06	1.27409e+06	489958	911534	497728	249646	973177	537023	734769	527090	638611	C22007
Hmpn005101	451.123	289.07	452.132	C21H24O11	[M-H]-	Sieboldin	Flavonoids	Chalcones	18777-73-6	3	12337.1	37122.2	56566.6	1.71527e+06	1.19065e+06	1.66461e+06	180997	223123	171445	703275	331078	398937	535856	742181	717787	-
mws4085	223.061	193.015	224.069	C11H12O5	[M-H]-	Sinapic acid	Phenolic acids	Phenolic acids	530-59-6	3	549817	641058	619482	1.30969e+06	2.57799e+06	1.53202e+06	385076	807445	723187	246617	1.04897e+06	674052	672106	666759	636433	C00482
Lmtp004382	209.082	149.06	208.074	C11H12O4	[M+H]+	Sinapinaldehyde	Phenolic acids	Phenolic acids	4206-58-0	3	744229	657882	786951	822194	802105	730182	375083	690846	255906	230900	1.32511e+06	1.32582e+06	763630	905116	850180	C05610
mad2394	501.104	337.054	502.111	C24H22O12	[M-H]-	Sinapoyl-p-coumaroyltartaric acid	Phenolic acids	Phenolic acids	-	3	87596.1	63000	90049.3	12392.3	11700	16377.1	9192.68	79408.9	54030.5	26202	320928	59771.7	62219.2	42892.3	45849.8	-
mws0853	209.082	179.07	210.089	C11H14O4	[M-H]-	Sinapyl alcohol*	Phenolic acids	Phenolic acids	537-33-7	3	192961	93768.6	141643	95458.2	93539.1	88271.9	60554.1	62614.5	41122.4	48501.7	64843.7	27792.3	88504.3	81390.1	110095	C02325
MWSslk002	433.11	271.06	432.106	C21H20O10	[M+H]+	Sophoricoside	Flavonoids	Isoflavones	152-95-4	3	531459	313553	595739	963041	1.27232e+06	1.06534e+06	205530	224920	189823	906565	359293	599617	971113	554635	468589	-
MWSmce157	144.1	58.06	143.095	C7H13NO2	[M+H]+	Stachydrine	Alkaloids	Pyrrole alkaloids	471-87-4	3	3.72735e+06	3.52365e+06	4.64744e+06	3.66141e+06	3.48121e+06	2.03545e+06	4.89292e+06	5.93681e+06	5.04588e+06	1.4708e+06	1.75257e+06	1.61552e+06	4.24604e+06	6.04419e+06	6.17881e+06	C10172
Lmqn000213	665.21	341.11	666.222	C24H42O21	[M-H]-	Stachyose	Others	Saccharides	470-55-3	2	82897.7	89217.1	75035.4	48605.5	65769.2	85045.7	65667.9	47136	55680.5	63705.8	60133.7	27210	63705.8	54317.6	60841.7	C01613
Zmzp005934	284.295	102.091	283.288	C18H37NO	[M+H]+	Stearamide	Alkaloids	Alkaloids	124-26-5	3	46788.7	52788.5	48724	35563.9	56071.6	31311.2	51178.6	61458.5	111691	83180.9	117418	43615.5	61379.3	66542.8	141484	C13846
Wdbp008550	301.14	245.08	300.136	C18H20O4	[M+H]+	Stemanthrene C	Others	Others	-	3	36109.8	44100	60927.3	64363.5	56800	47604.7	64352.9	54566.5	62658.1	63428.8	57945.1	58859	59152.5	59168	59898.6	-
mws0192	117.02	73.03	118.027	C4H6O4	[M-H]-	Succinic acid*	Organic acids	Organic acids	110-15-6	1	2.10939e+07	3.10636e+07	2.48416e+07	1.75397e+07	5.94745e+07	6.99267e+07	5.34921e+06	1.667e+07	1.81179e+07	2.109e+07	8.52899e+06	1.25253e+07	2.99743e+07	2.6785e+07	2.81537e+07	C00042
Lmqp000873	101.02	55.02	100.016	C4H4O3	[M+H]+	Succinic anhydride	Organic acids	Organic acids	108-30-5	1	289198	449112	550751	493616	1.54758e+06	1.78424e+06	317779	559286	589999	742609	290483	490164	669131	713096	702319	C19524
Lmgn000219	101.024	55.0184	102.032	C4H6O3	[M-H]-	Succinic semialdehyde	Organic acids	Organic acids	692-29-5	3				44154.1	43600	39808.8	17027.2	10521.3	15151.4	38656.7	22035.4	30395.1	27843.7	25249.5	32217.9	C00232
pme3337	384.12	252.07	383.108	C14H17N5O8	[M+H]+	Succinyladenosine	Nucleotides and derivatives	Nucleotides and derivatives	4542-23-8	1	1.61247e+06	1.79012e+06	2.03735e+06	1.82916e+06	1.32758e+06	1.808e+06	1.91103e+06	1.15438e+06	924099	1.96695e+06	2.15565e+06	3.59773e+06	1.69972e+06	1.89236e+06	1.62868e+06	-
mws1089	421.075	241.011	422.082	C12H23O14P	[M-H]-	Sucrose-6-phosphate	Others	Saccharides	-	3	152913	180715	150462	84943.9	113415	145804	360089	360829	378440	99397.5	316017	76063.1	188118	165829	173356	-
mws1526	359.13	197.08	358.126	C16H22O9	[M+H]+	Sweroside	Terpenoids	Monoterpenoids	14215-86-2	3	113167	62100	155476	113634	188000	251940	110551	232385	280529	153403	99852.4	51115	239840	203375	179912	C17071
Zmln000899	343.11	181.052	344.111	C15H20O9	[M-H]-	Syringaldehyde-4-O-glucoside	Phenolic acids	Phenolic acids	-	3		34000		61907.8	195000	156079	25642.2	33591.9	35553.8	116145	74507.2	72144.8	51269.4	93366.2	39755.3	-
MWSHY0042	183.07	140.05	182.058	C9H10O4	[M+H]+	Syringaldehyde; 4-Hydroxy-3,5-Dimethoxybenzaldehyde	Others	Aldehyde compounds	134-96-3	1	418827	376309	397164	1.39993e+06	961703	863338	642704	702674	680881	507856	861754	488575	746167	962589	756818	-
MWS20152	417.16	402.1	418.163	C22H26O8	[M-H]-	Syringaresinol	Lignans and Coumarins	Lignans	21453-71-4	1	477167	952825	745952	935534	986362	810764	110675	84768.8	74080.7	335169	334649	793451	781527	707672	724702	C10889
Rfmb26201	621.219	417.156	622.226	C30H38O14	[M-H]-	Syringaresinol-4'-O-(6''-acetyl)glucoside	Lignans and Coumarins	Lignans	-	3	6828.41	42500	17973.2	50473.2	25700	117588	3472.34	21159.3	13569.3	8174.54	77840.5	44495.4	25667.7	27048.5	28769.5	-
MWSHC2047	579.21	417.156	580.216	C28H36O13	[M-H]-	Syringaresinol-4'-O-glucoside; Acanthoside B	Lignans and Coumarins	Lignans	7374-79-0	1	7.95598e+06	5.97079e+06	8.32529e+06	6.27927e+06	3.63723e+06	5.71384e+06	1.75484e+06	5.97387e+06	2.78755e+06	3.22129e+06	1.58371e+07	1.17625e+07	4.08035e+06	4.62079e+06	6.68367e+06	C10890
Zbsp004862	509.13	347.08	508.122	C23H24O13	[M+H]+	Syringetin-3-O-glucoside*	Flavonoids	Flavonols	40039-49-4	1	684871	336617	552552	829691	3.24286e+06	2.88604e+06	404698	448171	244899	2.18231e+06	2.51305e+06	2.66273e+06	1.09455e+06	1.07156e+06	1.16865e+06	-
Lmsp004749	655.19	347.08	654.18	C29H34O17	[M+H]+	Syringetin-3-O-rutinoside*	Flavonoids	Flavonols	53430-50-5	1	1.60793e+06	748097	1.09478e+06	923156	1.0263e+06	1.19372e+06	908223	574090	853329	3.97217e+06	4.75503e+06	3.45147e+06	1.50682e+06	1.44882e+06	2.04804e+06	-
HJAP006	509.129	347.076	508.122	C23H24O13	[M+H]+	Syringetin-7-O-glucoside*	Flavonoids	Flavonols	-	1	517387	395604	548953	940488	1.03898e+06	2.10817e+06	280877	325765	385697	1.72481e+06	1.87878e+06	2.65174e+06	1.20832e+06	1.10918e+06	1.08626e+06	-
mws1002	345.062	330.038	346.069	C17H14O8	[M-H]-	Syringetin; 3,5,7,4'-Tetrahydroxy-3',5'-dimethoxyflavone	Flavonoids	Flavonols	4423-37-4	3	54353.7	11700	26202.7	134506	90300	149395				142544	238403	117852	56395.6	58705.5	60457.1	C11620
mws0027	197.046	123.009	198.053	C9H10O5	[M-H]-	Syringic acid	Phenolic acids	Phenolic acids	530-57-4	3	120808	136843	136843	184919	294313	285388	203119	239429	342274	153942	188155	245877	242636	237880	302536	C10833
mws0011	371.13	209.08	372.142	C17H24O9	[M-H]-	Syringin	Phenolic acids	Phenolic acids	118-34-3	3	52269.4	3400	40085.8	26968.7	7340	64916.9	8564.11	74778.3	28838.8	14784.2	30519.3	24452.9	69756.5	71746.2	56786.7	C01533
Lmdn005113	493.17	331.12	494.179	C24H30O11	[M-H]-	Syringopicroside	Terpenoids	Monoterpenoids	29118-80-7	3	4.74505e+06	497391	2.68624e+06	3.28146e+06	1.88842e+06	3.93116e+06	858091	1.36844e+06	572475	2.56797e+06	2.02348e+07	8.91391e+06	2.90118e+06	3.27064e+06	3.55595e+06	-
Zmhp005139	565.12	317.072	564.111	C25H24O15	[M+H]+	Tamarixetin-3-O-(6''-malonyl)glucoside	Flavonoids	Flavonols	-	3				41430.6	37192.8	41422.3				26811.6	17302.9	18599.3	14906.6	20858.4	16663.7	-
Lmsp004721	625.18	317.07	624.169	C28H32O16	[M+H]+	Tamarixetin-3-O-glucoside-7-O-rhamnoside*	Flavonoids	Flavonols	-	1	3.94916e+06	3.20223e+06	2.52081e+06	6.68579e+06	8.67802e+06	6.61592e+06	1.92622e+06	2.09524e+06	1.80292e+06	3.11849e+06	2.88356e+06	3.62668e+06	4.16214e+06	4.99356e+06	3.8377e+06	-
HJN051	623.16	315.05	624.169	C28H32O16	[M-H]-	Tamarixetin-3-O-rutinoside	Flavonoids	Flavonols	-	1	2.27872e+07	2.10892e+07	19296741	3.40386e+07	3.63803e+07	4.08957e+07	1.75026e+07	1.67717e+07	1.62812e+07	1.71605e+07	2.57255e+07	2.49893e+07	2.23002e+07	2.26562e+07	2.28382e+07	-
Lszp210010	325.14	191.08	324.132	C15H20N2O6	[M+H]+	Tatarine	Alkaloids	Alkaloids	-	3	139000	182539	304759	146232	191681	130259	364272	255322	296682	302588	213480	236033	451053	318730	347532	-
mws0044	303.051	125.024	304.058	C15H12O7	[M-H]-	Taxifolin(Dihydroquercetin)	Flavonoids	Flavanonols	480-18-2	1	129074	75401.3	64042.1	122154	163881	133971	159618	171418	230572	262049	220653	240378	304411	245427	251187	C01617
Xmsn002700	465.125	303.051	466.111	C21H22O12	[M-H]-	Taxifolin-3'-O-glucoside	Flavonoids	Flavanonols	31106-05-5	3	106500	83835	78381.8	1.40309e+06	2.31402e+06	1.59466e+06	493308	351118	348223	453606	350509	342243	788016	741931	951251	-
MWS20189	301.07	286.05	300.063	C16H12O6	[M+H]+	Tectorigenin	Flavonoids	Isoflavones	548-77-6	3	11540.2	12380.4	11533.2	66935.1	84676.4	73664.2	10312.7	16532.1	19116.8	77387	31211.7	80943	47563.9	52748.6	58203.2	C10534
pme0281	165.019	121.029	166.027	C8H6O4	[M-H]-	Terephthalic acid*	Phenolic acids	Phenolic acids	100-21-0	3	2.00088e+06	2.29731e+06	1.94749e+06	830547	700432	551107	1.19189e+06	1.34008e+06	1.08961e+06	908215	1.07925e+06	1.12613e+06	1.04486e+06	1.06015e+06	1.40008e+06	C06337
Wcdp005264	246.24	88.08	245.236	C14H31NO2	[M+H]+	Tetradecasphinganine*	Others	Others	-	3	3.32726e+06	3620000	3.62737e+06	5.04496e+06	4340000	4.52339e+06	4.09591e+06	3.82937e+06	3.77103e+06	4.1998e+06	3.49641e+06	3.77494e+06	4.24271e+06	4.53845e+06	4.34676e+06	-
Wcfp007836	302.3	88.08	301.298	C18H39NO2	[M+H]+	Tetradecyldiethanolamine	Alkaloids	Alkaloids	18924-66-8	2	1.15722e+06	1.35927e+06	1.68279e+06	2.10094e+06	1.8315e+06	2.163e+06	1.93618e+06	1.90463e+06	1.68277e+06	1.90281e+06	1.79389e+06	1.75016e+06	2.27706e+06	2.32986e+06	2.31869e+06	-
MW0109821	446.18	156.1	445.171	C19H23N7O6	[M+H]+	Tetrahydrofolic acid	Organic acids	Organic acids	135-16-0	3	284356	251535	334398	103810	126586	134499	197144	223778	243965	327397	336465	424229	319558	366724	326640	-
pmb0952	265.112	122.071	265.112	C12H17N4OS+	[M]+	Thiamine (Vitamin B1)	Others	Vitamin	70-16-6	3	26506.1	41000	43943.9	13672.2	36400	59862.1	53636.4	57319.1	45149.6	48153.6	39046.7	56617.8	13582.7	27137.8	32306.5	C00378
MW0157568	291.13	175.12	290.123	C10H18N4O6	[M+H]+	Thr-Asn-Gly	Amino acids and derivatives	Amino acids and derivatives	-	3	562158	446826	920663	99984.2	128441	143451	708819	157604	70064.7	118759	111948	181163	183467	275092	312847	-
MW0157681	362.19	201.12	361.185	C15H27N3O7	[M+H]+	Thr-Ile-Glu	Amino acids and derivatives	Amino acids and derivatives	-	3	1.84785e+06	2.65162e+06	3.89535e+06	1.75805e+06	3.25075e+06	4.10787e+06	1.79521e+06	1.93664e+06	897162	2.17213e+06	3.03363e+06	2.02128e+06	2.3565e+06	2.37263e+06	2.04736e+06	-
Lcsn001170	231.13	130.09	232.142	C10H20N2O4	[M-H]-	Thr-Leu	Amino acids and derivatives	Amino acids and derivatives	50299-12-2	1	1.96786e+06	2.25122e+06	2.26178e+06	2.5333e+06	2.72089e+06	2.88289e+06	1.18051e+06	1.28949e+06	1.14794e+06	1.73672e+06	2.1059e+06	2.41e+06	1.64066e+06	1.66546e+06	1.81211e+06	-
Zbqp003116	248.162	202.158	247.153	C10H21N3O4	[M+H]+	Thr-Lys	Amino acids and derivatives	Amino acids and derivatives	-	3	130603	107000	178111	86155.7	118000	116079	138552	110204	117908	104280	127287	103397	127075	121746	133563	-
MW0109888	265.12	164.07	266.127	C13H18N2O4	[M-H]-	Thr-Phe	Amino acids and derivatives	Amino acids and derivatives	16875-27-7	3	335031	364485	293918	458163	520207	424366	150963	226094	180303	291290	269049	349426	426362	291829	283935	-
MWS201477	221.113	74.0618	220.106	C8H16N2O5	[M+H]+	Thr-Thr	Amino acids and derivatives	Amino acids and derivatives	-	3	98855.6	166672	199435	233649	211953	263537	160605	144169	190089	124173	168334	190012	141276	108686	109352	-
Lcsp002261	306.14	188.07	305.138	C15H19N3O4	[M+H]+	Thr-Trp	Amino acids and derivatives	Amino acids and derivatives	186761-42-2	1	1.52922e+06	1.87395e+06	2.96675e+06	2.20274e+06	2.26149e+06	2.20936e+06	1.55361e+06	1.30434e+06	1.45838e+06	2.3411e+06	2.08562e+06	2.98565e+06	1.82781e+06	1.29989e+06	1.96175e+06	-
MWS201394	283.13	136.08	282.122	C13H18N2O5	[M+H]+	Thr-Tyr	Amino acids and derivatives	Amino acids and derivatives	145295-02-9	1	73904.1	134992	154164	387347	367791	371553	105424	204758	136239	158344	171346	258715	185371	186018	158913	-
MW0109905	370.15	208.1	369.154	C16H23N3O7	[M+H]+	Thr-Tyr-Ser	Amino acids and derivatives	Amino acids and derivatives	81161-89-9	3	413979	382603	519103	962525	1.06774e+06	1.33909e+06	469071	841059	624619	424671	1.49438e+06	2.54389e+06	658331	729153	599334	-
Zmxp004471	287.06	153.02	286.048	C15H10O6	[M+H]+	Thunberginol B	Lignans and Coumarins	Coumarins	147666-81-7	3	18593.3	12123.2	15497.8	30604.2	36463.9	47606.5	26468.5			79533.9	17717.5	23201.1	54969.8	32067.2	48833.1	-
Zmxp004722	435.13	273.08	434.121	C21H22O10	[M+H]+	Thunberginol G 3'-Glucoside	Lignans and Coumarins	Coumarins	-	3	129857	136000	186810	3.57936e+07	24500000	2.6231e+07	584842	492105	664871	4.78987e+06	3.28241e+06	2.81739e+06	8.87266e+06	8.62822e+06	1.04501e+07	-
pme0264	243.1	127.05	242.09	C10H14N2O5	[M+H]+	Thymidine	Nucleotides and derivatives	Nucleotides and derivatives	50-89-5	1	821551	966000	1.38665e+06	1.46211e+06	2060000	1.44736e+06	914883	1.30658e+06	1.11177e+06	843205	844683	1.27836e+06	1.23023e+06	1.31841e+06	1.42109e+06	C00214
Lmgn007652	329.23	211.13	330.241	C18H34O5	[M-H]-	Tianshic acid	Organic acids	Organic acids	-	3	9.18792e+06	1.33007e+07	1.36994e+07	5.98912e+06	7.92902e+06	7.69071e+06	1.9233e+06	6.05083e+06	5.39011e+06	7.31928e+06	7.31219e+06	8.62178e+06	7.87155e+06	8.68235e+06	8.03353e+06	-
Hmln003169	387.14	329.14	388.152	C21H24O7	[M-H]-	Trachelogenin	Lignans and Coumarins	Lignans	34209-69-3	3	288865	415054	351963	130682	176159	196398	52133.9	171849	154624	174115	153462	190564	194284	197327	231371	C10891
MWSprf094	549.2	387.14	550.205	C27H34O12	[M-H]-	Tracheloside*	Lignans and Coumarins	Lignans	33464-71-0	1	449761	998760	684156	534998	428269	576029	72785.2	270403	187410	298161	795321	965092	327471	426649	373871	-
pmb0751	321.097	147.044	320.09	C16H16O7	[M+H]+	Trans-5-O-(p-Coumaroyl)shikimate	Phenolic acids	Phenolic acids	-	3	165605	186000	241275	32904.9	73500	87757.6	206380	262270	344364	139264	99805.4	81164.3	141480	172342	143649	C02947
Xmdn001002	251.12	164.081	252.115	C17H16O2	[M-H]-	Trans-hinokiresinol	Lignans and Coumarins	Lignans	17676-24-3	3	198628	158909	164566	327640	218449	193582	104635	133202	117298	118363	108559	207299	206015	168317	67460	-
mws2523	421.08	241.01	422.082	C12H23O14P	[M-H]-	Trehalose 6-phosphate	Others	Saccharides	4484-88-2	2	178374	404000	262789	205467	422000	487053	1.06304e+06	1.38294e+06	1.09064e+06	319495	1.11472e+06	319352	437813	624218	672317	C00689
MWSmce240	156.13	58.06	155.131	C9H17NO	[M+H]+	Triacetonamine	Alkaloids	Piperidine alkaloids	826-36-8	3	1.1591e+07	9.40414e+06	1.20603e+07	5.40205e+06	4.48665e+06	7.67161e+06	3.69509e+06	8.87343e+06	2.14474e+07	7.12072e+06	5.16859e+06	5.75462e+06	1.1268e+07	1.43191e+07	1.09626e+07	-
Wayn004603	477.067	301.037	478.075	C21H18O13	[M-H]-	Tricetin 3'-glucuronide*	Flavonoids	Flavones	-	3	22748.9	12400	20621.4		11300		7245.87	19644.8	12372.8	42383.8	16530.5	613908	67195.6	42229.7	41174.4	-
Lmzp004885	331.08	315.05	330.074	C17H14O7	[M+H]+	Tricin (5,7,4'-Trihydroxy-3',5'-dimethoxyflavone)	Flavonoids	Flavones	520-32-1	1	85741.1	35985.3	90809.8	300247	386990	232475	25603.1	29988.9	30916.8	172476	193270	233833	188177	178039	206647	C10193
pmb0746	527.155	331.081	526.148	C27H26O11	[M+H]+	Tricin-4'-O-(guaiacylglycerol)ether*	Flavonoids	Flavones	-	3	266940	165000	269386	287068	374000	199425	122852	164185	229793	229512	241243	267366	429348	436639	454497	-
pmb0739	659.197	331.081	658.19	C32H34O15	[M+H]+	Tricin-4'-O-(syringyl alcohol)ether-7-O-glucoside	Flavonoids	Flavones	-	3	12417.5	13600.7	19258.4	23506	30081.4	27070.8	28032.9	42211.4	26476				23910.6	10502.7	23869.3	-
pmb0716	655.187	331.081	654.18	C29H34O17	[M+H]+	Tricin-4'-O-glucoside-7-O-glucoside	Flavonoids	Flavones	-	3	48986.4	53778.1	95139.5	72214.9	87445.9	82559.5	97305	105221	145054				50423.3	39328.2	66597.1	-
Zbsp006180	405.12	331.08	404.111	C20H20O9	[M+H]+	Tricin-4'-O-glycerol	Flavonoids	Flavones	-	1	495237	394000	570580	107210	293000	133878	478361	475722	499090	333881	302886	285268	505271	518557	467605	-
pmb0745	497.144	331.081	496.137	C26H24O10	[M+H]+	Tricin-4'-O-syringyl alcohol*	Flavonoids	Flavones	-	1	173485	182477	246070	126688	260979	130488	30161.6	111245	122437	171275	156102	294597	481128	503637	523227	-
Zbsp006693	527.155	331.081	526.148	C27H26O11	[M+H]+	Tricin-5-O-guaiacylglycerol*	Flavonoids	Flavones	-	3	249025	207000	282687	254210	372000	196229	123081	186198	237767	240461	218602	306344	433910	536620	478681	-
Zbsp006756	497.14	331.08	496.137	C26H24O10	[M+H]+	Tricin-5-O-syringylalcohol*	Flavonoids	Flavones	-	1	215855	218000	247290	106367	265000	128138	49610.6	103051	129186	161788	177281	346437	526004	498431	514165	-
pmb0738	699.192	331.081	698.185	C34H34O16	[M+H]+	Tricin-7-O-(2''-Sinapoyl)glucoside	Flavonoids	Flavones	-	3	15832.4	13750.6	24194.4	71996.2	129332	63552.7	24867.9	32266.5	13574.8	40496.4	118662	73676.4	42535.4	38719.6	43447.1	-
Lmmp007120	683.16	331.08	682.153	C33H30O16	[M+H]+	Tricin-7-O-(2''-feruloyl)glucuronide	Flavonoids	Flavones	-	3	103790	20411.5	76024.7	22467.5	21688.3	26584.5	144215	108851	48147.3	108307	105172	159122	61350.3	47223	60893.1	-
pmb0736	493.134	331.081	492.127	C23H24O12	[M+H]+	Tricin-7-O-Glucoside	Flavonoids	Flavones	32769-01-0	3	890681	1470000	1.22748e+06	2.07196e+06	2300000	3.40921e+06	1.35142e+06	1.07085e+06	1.17305e+06	857550	1.16858e+06	567933	1.2184e+06	1.39416e+06	1.16042e+06	-
Zbsp006822	527.153	331.081	526.148	C27H26O11	[M+H]+	Tricin-7-O-guaiacylglycerol*	Flavonoids	Flavones	-	3	272871	109000	268002	297563	391000	206847	140132	198582	231836	229315	228404	282908	445320	474929	500587	-
Lmgp004959	639.19	331.08	638.185	C29H34O16	[M+H]+	Tricin-7-O-neohesperidoside*	Flavonoids	Flavones	53766-40-8	2	1.81105e+06	2.84813e+06	3.77234e+06	6.17299e+06	7.15436e+06	6.482e+06	2.87122e+06	1.64227e+06	1.96505e+06	1.6185e+06	756634	1.28373e+06	2.99566e+06	3.54742e+06	2.69132e+06	-
Hmgp003086	639.192	331.081	638.185	C29H34O16	[M+H]+	Tricin-7-O-rutinoside*	Flavonoids	Flavones	-	2	1.35103e+06	2.09323e+06	2.10205e+06	5.82393e+06	5.61856e+06	6.2763e+06	3.15309e+06	2.12672e+06	1.65388e+06	968921	745745	789291	2.6119e+06	2.13354e+06	2.3639e+06	-
pmb3041	521.094	329.2	522.101	C23H22O14	[M-H]-	Tricin-7-O-saccharic acid	Flavonoids	Flavones	-	3	1.00572e+06	2.60049e+06	1.29674e+06	948135	1.66463e+06	1.36233e+06	163514	243685	130674	1.35308e+06	1.39832e+06	1.31915e+06	587282	1.29831e+06	1.17848e+06	-
Zbsp006641	497.14	331.08	496.137	C26H24O10	[M+H]+	Tricin-7-O-syringylalcohol*	Flavonoids	Flavones	-	1	218668	210000	228451	122437	249000	118672	44616.8	106834	131739	164494	162625	333981	478612	548083	523224	-
MWS5231	243.161	181.158	244.167	C13H24O4	[M-H]-	Tridecanedioic acid	Lipids	Free fatty acids	505-52-2	3	38929	40220.3	29196.9	34570.9	40568.2	33626	32645.9	42178.5	35217.6	38618.5	43356.7	42386.1	46932.1	43702.4	39475.2	-
pme2268	138.06	94.07	137.048	C7H7NO2	[M+H]+	Trigonelline	Alkaloids	Pyridine alkaloids	535-83-1	3	6.93037e+07	6.42375e+07	8.42162e+07	5.17987e+07	3.82264e+07	5.02655e+07	3.63049e+07	3.29482e+07	1.94242e+07	3.72497e+07	4.33888e+07	5.28171e+07	5.86303e+07	4.88746e+07	5.6965e+07	C01004
Zmzp000145	189.16	84.08	188.153	C9H20N2O2	[M+H]+	Trimethyllysine	Amino acids and derivatives	Amino acids and derivatives	23284-33-5	3	1.54965e+06	2410000	2.40976e+06	2.10393e+06	1890000	2.50664e+06	2.16239e+06	1.23438e+06	1.39454e+06	1.02577e+06	1.27233e+06	1.59835e+06	1.54723e+06	1.65135e+06	1.68529e+06	C03793
Lmyjn03753	165.055	103.055	166.063	C9H10O3	[M-H]-	Tropic acid	Organic acids	Organic acids	552-63-6	3	10853	9810	10854.1	21696.3	25600	20612.1			10678.5	21644.2			20615.4	23478.9	19479.7	-
MW0110092	276.13	188.07	275.127	C14H17N3O3	[M+H]+	Trp-Ala	Amino acids and derivatives	Amino acids and derivatives	24046-71-7	3	169084	162596	309468	847337	723077	653605	294483	365677	456321	282013	247033	395205	458199	401930	479801	-
MW0110155	320.13	174.06	319.117	C15H17N3O5	[M+H]+	Trp-Asp	Amino acids and derivatives	Amino acids and derivatives	71835-78-4	3	1.18943e+06	1.97276e+06	2.98728e+06	808546	1.07973e+06	635475	653356	442364	494140	507474	581636	220015	845076	772417	853437	-
MW0158135	464.19	219.07	463.189	C21H29N5O5S1	[M+H]+	Trp-Gln-Met	Amino acids and derivatives	Amino acids and derivatives	-	3	785904	481637	944973	1.4483e+06	2.79427e+06	1.66456e+06	266084	410841	358233	397389	570022	354043	1.47727e+06	1.41891e+06	1.1783e+06	-
MW0158138	434.2	145.05	433.196	C20H27N5O6	[M+H]+	Trp-Gln-Thr	Amino acids and derivatives	Amino acids and derivatives	-	3	1.69459e+06	1.5451e+06	934145	1.62605e+06	1.69593e+06	2.36808e+06	440971	419093	762413	2.06547e+06	1.01655e+06	2.44878e+06	1.06311e+06	1.0159e+06	1.2251e+06	-
MW0158140	449.16	335.1	448.159	C20H24N4O8	[M+H]+	Trp-Glu-Asp	Amino acids and derivatives	Amino acids and derivatives	-	3	97895.9	150213	83427.6	479399	409752	620342	130611	70730.9	40944.8	103225	137037	210884	184923	166094	199113	-
MW0158141	437.14	107.05	436.142	C19H24N4O6S1	[M+H]+	Trp-Glu-Cys	Amino acids and derivatives	Amino acids and derivatives	-	3	547828	369630	829660	462128	293542	379430	987291	788260	1.05258e+06	832035	501076	517995	516413	588784	426410	-
MWS201187	342.16	156.08	341.149	C17H19N5O3	[M+H]+	Trp-His	Amino acids and derivatives	Amino acids and derivatives	-	3	75220.5	86898.9	120111	79870.2	88437.6	80024.9	77463.4	85153.2	74216.2				99081.5	101357	65618.6	-
MW0158309	352.17	159.09	351.158	C20H21N3O3	[M+H]+	Trp-Phe	Amino acids and derivatives	Amino acids and derivatives	6686-02-8	3	39357.1	18474.2	63132	198084	251887	164796	106148	106388	130316	86864.2	68574.8	125964	169256	251887	198690	-
MW0158310	292.12	159.09	291.122	C14H17N3O4	[M+H]+	Trp-Ser	Amino acids and derivatives	Amino acids and derivatives	133101-40-3	3	66986.7	92396.6	130651	211754	176546	244283	89180	106430	104742	114611	136364	140490	159403	149419	154571	-
mws0005	161.107	144.081	160.1	C10H12N2	[M+H]+	Tryptamine	Alkaloids	Plumerane	61-54-1	3	715300	1890000	1.69588e+06	73759	1390000	979807	345736	448254	411032	164048	347763	603560	780061	626782	603627	C00398
mws1320	160.077	130.066	161.084	C10H11NO	[M-H]-	Tryptophol	Alkaloids	Plumerane	526-55-6	3	6592.52	11855.8	21597.2	7202.99	27558.2	11857	38179.1	17781.6	24877.9	18472.7	21765.5	18325.4	11877.5	15442.2	10474.8	C00955
MWS201480	253.119	136.077	252.111	C12H16N2O4	[M+H]+	Tyr-Ala	Amino acids and derivatives	Amino acids and derivatives	730-08-5	3	29410.9	28977.2	22006.8	81771.9	91222.5	52713.2	38073.6	22398.9	34011.3	29654.5	24028.8	31614.5	41205	38627.7	56807.7	-
MW0110186	296.12	136.08	295.117	C13H17N3O5	[M+H]+	Tyr-Asn*	Amino acids and derivatives	Amino acids and derivatives	-	3	589579	1.20419e+06	1.3697e+06	639755	719521	816566	488069	476960	505355	527455	756402	1.45529e+06	720480	643720	555495	-
MW0110189	297.11	136.07	296.101	C13H16N2O6	[M+H]+	Tyr-Asp	Amino acids and derivatives	Amino acids and derivatives	87085-11-8	3	702260	1.16866e+06	1.59637e+06	1.31541e+06	1.90129e+06	1.948e+06	863089	1.19025e+06	690690	1.3935e+06	1.56631e+06	1.89063e+06	1.08568e+06	1.24078e+06	1.21624e+06	-
MWS201479	239.103	136.076	238.095	C11H14N2O4	[M+H]+	Tyr-Gly*	Amino acids and derivatives	Amino acids and derivatives	673-08-5	1	542572	1.12432e+06	1.02279e+06	2.25815e+06	1.86383e+06	1.56101e+06	817575	1.18652e+06	1.13186e+06	934813	862958	1.47467e+06	920148	1.19929e+06	929646	-
MW0110201	296.12	136.08	295.117	C13H17N3O5	[M+H]+	Tyr-Gly-Gly*	Amino acids and derivatives	Amino acids and derivatives	21778-69-8	3	582411	1.1016e+06	1.31594e+06	705294	751490	873970	530092	435771	535815	452191	731664	1.3827e+06	682497	604309	571936	-
MWS201474	319.141	156.077	318.133	C15H18N4O4	[M+H]+	Tyr-His	Amino acids and derivatives	Amino acids and derivatives	3788-44-1	3	108674	114314	208528	141380	127979	135054	89518	76819	74629.1	122671	134152	159732	139676	116713	189701	-
MW0158491	420.19	91.05	419.18	C19H25N5O6	[M+H]+	Tyr-His-Thr	Amino acids and derivatives	Amino acids and derivatives	-	3	5.13453e+06	6.42104e+06	8.48621e+06	439915	453318	447470	4.70037e+06	2.73192e+06	2.82838e+06	2.36791e+06	1.38951e+06	3.71559e+06	2.74523e+06	2.50602e+06	3.10119e+06	-
MW0110310	281.11	59.01	282.122	C13H18N2O5	[M-H]-	Tyr-Thr	Amino acids and derivatives	Amino acids and derivatives	-	3	213373	496794	387005	987862	1.36683e+06	1.35839e+06	657432	687627	1.06327e+06	731035	1.70286e+06	948134	687573	644184	944001	-
MW0158649	474.18	156.1	473.18	C23H27N3O8	[M+H]+	Tyr-Tyr-Glu	Amino acids and derivatives	Amino acids and derivatives	-	3	125732	106474	157622	129238	200802	172395	101831	104944	94723.8	138659	94760.2	109240	184218	146780	149226	-
MW0110229	506.19	341.11	507.201	C27H29N3O7	[M-H]-	Tyr-Tyr-Tyr	Amino acids and derivatives	Amino acids and derivatives	7390-78-5	3	1.59382e+06	1.23864e+06	1.50773e+06	381440	805192	692254	2.22318e+06	1.60918e+06	813491	518036	2.14008e+06	625766	956877	899592	953034	-
mws2368	137.061	119.05	138.068	C8H10O2	[M-H]-	Tyrosol; 4-Hydroxyphenylethanol	Phenolic acids	Phenolic acids	501-94-0	3	8256.55	28294.2	25269.7	30312.1	25441.5	27537.2	25500.4	18365.3	17306	34609.2	22395.6	20396.7	33342.8	23220.9	26795.8	C06044
MW0110297	281.15	136.06	280.142	C14H20N2O4	[M+H]+	Tyrosyl-Valine	Amino acids and derivatives	Amino acids and derivatives	17355-09-8	3				125500	154501	150716	41677.1	47422.8	64157.8	72905.8	95319.8	96020.2	75661.4	103622	86050.9	-
Zbqp002380	295.16	136.08	294.158	C15H22N2O4	[M+H]+	Tyrosylleucine	Amino acids and derivatives	Amino acids and derivatives	17355-10-1	2	586460	396000	827590	1.52007e+06	1570000	1.45597e+06	853338	1.16445e+06	780777	489929	800568	1.22622e+06	919907	1.74449e+06	946370	-
MW0110291	329.15	136.07	328.142	C18H20N2O4	[M+H]+	Tyrosylphenylalanine	Amino acids and derivatives	Amino acids and derivatives	17355-11-2	3	147375	153529	216335	502237	530151	506579	140342	246771	212094	183316	218187	229140	423002	460574	368762	-
MWS1900	215.129	153.127	216.136	C11H20O4	[M-H]-	Undecanedioic acid	Lipids	Free fatty acids	1852-04-6	3	23599.9	30853.7	27793.5	17964.3	56754.8	35998.9	32892.1	61561.3	57803.1	33314.3	26572	41177.6	41990.8	36863.8	48243	-
mws0752	185.15	185.16	186.162	C11H22O2	[M-H]-	Undecylic Acid	Lipids	Free fatty acids	112-37-8	3	980416	874318	909665	596797	510773	888314	707502	1.03385e+06	1.0436e+06	825379	933482	844210	1.02575e+06	820698	932539	C17715
Cmdn000784	167.022	124.015	168.028	C5H4N4O3	[M-H]-	Uric acid	Nucleotides and derivatives	Nucleotides and derivatives	69-93-2	3	52349.3	49200	33522.4	63909.6	61200	44762.4	67754.3	58159.7	48347.1	19298.3	65615.1	51437.6	52362.7	55902.5	49920	-
mws0248	243.06	110.02	244.07	C9H12N2O6	[M-H]-	Uridine	Nucleotides and derivatives	Nucleotides and derivatives	58-96-8	1	1.70732e+06	978000	1.12359e+06	937952	828000	795823	331044	505513	495034	880927	888053	1.23946e+06	905238	778372	937970	C00299
pme3007	402.995	158.925	404.002	C9H14N2O12P2	[M-H]-	Uridine 5'-diphosphate	Nucleotides and derivatives	Nucleotides and derivatives	27821-45-0	3	69047	83000	88536.7	48737.2	54400	61076.2	40440	40356.6	37718.3	58173.5	49786.5	66533.7	76885.3	47873.6	64041.5	C00015
pmb2922	565.05	323.03	566.055	C15H24N2O17P2	[M-H]-	Uridine 5'-diphospho-D-glucose	Nucleotides and derivatives	Nucleotides and derivatives	133-89-1	1	625238	381420	375227	1.74213e+06	1.28166e+06	1.0706e+06	79492.5	41789.6	52377.8	107386	203165	28749.9	829451	558191	563280	C00029
Lmqn000780	606.08	384.98	607.082	C17H27N3O17P2	[M-H]-	Uridine 5'-diphospho-N-acetylglucosamine	Nucleotides and derivatives	Nucleotides and derivatives	528-04-1	1	42150.2	19538.7	25682.1	61927.4	45235.4	47583.6	13901.6	8456.77	7026.36	11077.5	10819	9994.58	31666.9	18906.4	21085.3	C00043
pme3188	323.029	211.001	324.036	C9H13N2O9P	[M-H]-	Uridine 5'-monophosphate	Nucleotides and derivatives	Nucleotides and derivatives	58-97-9	1	211841	262324	253210	185327	101788	212335	121594	102245	107654	100117	180093	161066	142152	150206	137009	C00105
Zmfn000481	535.04	323.03	536.044	C14H22N2O16P2	[M-H]-	Uridine-5'-Diphosphate-D-Xylose	Nucleotides and derivatives	Nucleotides and derivatives	3616-06-6	1	77005.7	51429.8	52109.5	93362.3	47834.3	78035.6	27197.4	21042.9	16894.1	16999.5	30811.2	16644.2	74213.1	47561.5	55070.6	C00190
Lcsp002545	346.197	215.102	345.19	C15H27N3O6	[M+H]+	Val-Asp-Ile	Amino acids and derivatives	Amino acids and derivatives	-	3				82036	98069.5	75778.9				12912.5	28119.2	16861.5	25722.2	21685.5	34545.4	-
MW0158984	375.19	137.06	374.18	C15H26N4O7	[M+H]+	Val-Glu-Gln	Amino acids and derivatives	Amino acids and derivatives	-	3	199014	940411	725492	1.19611e+06	1.09329e+06	1.09606e+06	1.06839e+06	742514	367463	2.6651e+06	671270	2.39841e+06	899700	1.04971e+06	760069	-
MW0159015	274.18	72.08	273.169	C12H23N3O4	[M+H]+	Val-Gly-Val	Amino acids and derivatives	Amino acids and derivatives	-	3	390708	457095	591900	1.1028e+06	1.00089e+06	1.13825e+06	401628	510959	470119	447171	470117	672887	606906	577510	541176	-
MWS201451	255.146	156.077	254.138	C11H18N4O3	[M+H]+	Val-His	Amino acids and derivatives	Amino acids and derivatives	13589-07-6	3	194731	182853	246869	274978	196843	223025	142199	132589	131295	178251	210351	149993	230668	190247	175584	-
MW0159021	312.16	86.1	311.159	C13H21N5O4	[M+H]+	Val-His-Gly	Amino acids and derivatives	Amino acids and derivatives	-	3	36101.4	90838.5	79608.9	150133	173262	158920	49228.3	59308	40529.7	67598.1	99896.7	101889	88615.4	78403.3	76577.4	-
Lcsp001751	346.2	185.16	345.19	C15H27N3O6	[M+H]+	Val-Ile-Asp	Amino acids and derivatives	Amino acids and derivatives	-	1	93902.6	100789	156573	415508	345365	412479	108270	165596	154072	110783	123129	188214	183198	211565	214777	-
MW0159038	360.21	137.06	359.206	C16H29N3O6	[M+H]+	Val-Ile-Glu	Amino acids and derivatives	Amino acids and derivatives	-	3	32574.9	104108	94811.7	57134	96200.8	136656				76814.2	38498	35333.8	71871.3	47412.8	50633.3	-
[truncated: 96 more rows]

## Sheet: Table S3
Supplementary Table S3 DAMs in HN, TW, YN, and TG samples. (VIP>1, FC>=2 or <=0.5)
[truncated: 511 more rows]

[truncated: 11 more sheets: Table S4, Table S5, Table S6, Table S7, Table S8, Table S9, Table S10, Table S11, Table S12, Table S13, Table S14]
